# Supplementary material for: Novel insights into the genetically obese (ob/ob) and diabetic (db/db) mice: two sides of the same coin
Source: Microbiome. 2021 Jun 28;9:147. doi: 10.1186/s40168-021-01097-8 (PMC8240277; doi:10.1186/s40168-021-01097-8)
Supplement: Supplementary file 5 — Additional file 4: Table S2. Genera displaying significant quantitative abundance differences between mouse genotypes at day 42 (n = 37, Kruskal-Wallis and post-hoc Dunn test). Genera with a prevalence across samples lower than 15% were excluded. Multiple testing correction was performed (BH method). [file 40168_2021_1097_MOESM5_ESM.xlsx]

## Sheet: Genera Day 42
		Kruskal-Wallis				Post-hoc Dunn test
Subset	varY	KW Chisq	KW P-value	KW adjP	N	Pairwise comparison	Dunn Z	Dunn P-value	Dunn adjP
D42	g_Clostridium_sensu_stricto_1	31.0373	8.34798e-07	1.63266e-05	37	CT db - CT ob	-3.2101	0.00132689	0.00199033
D42	g_Clostridium_sensu_stricto_1	31.0373	8.34798e-07	1.63266e-05	37	CT db - db/db	0.365619	0.714649	0.714649
D42	g_Clostridium_sensu_stricto_1	31.0373	8.34798e-07	1.63266e-05	37	CT ob - db/db	3.39213	0.000693514	0.00138703
D42	g_Clostridium_sensu_stricto_1	31.0373	8.34798e-07	1.63266e-05	37	CT db - ob/ob	-4.36402	1.27692e-05	3.83076e-05
D42	g_Clostridium_sensu_stricto_1	31.0373	8.34798e-07	1.63266e-05	37	CT ob - ob/ob	-1.23954	0.215145	0.258174
D42	g_Clostridium_sensu_stricto_1	31.0373	8.34798e-07	1.63266e-05	37	db/db - ob/ob	-4.48344	7.34504e-06	3.83076e-05
D42	g_Dubosiella	31.4469	6.84417e-07	1.63266e-05	37	CT db - CT ob	-4.42557	9.61901e-06	2.8857e-05
D42	g_Dubosiella	31.4469	6.84417e-07	1.63266e-05	37	CT db - db/db	0.544234	0.58628	0.58628
D42	g_Dubosiella	31.4469	6.84417e-07	1.63266e-05	37	CT ob - db/db	4.7167	2.39704e-06	1.43822e-05
D42	g_Dubosiella	31.4469	6.84417e-07	1.63266e-05	37	CT db - ob/ob	-2.81388	0.00489472	0.00734207
D42	g_Dubosiella	31.4469	6.84417e-07	1.63266e-05	37	CT ob - ob/ob	1.49365	0.135268	0.162322
D42	g_Dubosiella	31.4469	6.84417e-07	1.63266e-05	37	db/db - ob/ob	-3.19202	0.00141282	0.00282564
D42	g_Turicibacter	30.7074	9.79598e-07	1.63266e-05	37	CT db - CT ob	-3.84252	0.000121777	0.000243554
D42	g_Turicibacter	30.7074	9.79598e-07	1.63266e-05	37	CT db - db/db	0	1	1
D42	g_Turicibacter	30.7074	9.79598e-07	1.63266e-05	37	CT ob - db/db	3.62276	0.000291472	0.000437209
D42	g_Turicibacter	30.7074	9.79598e-07	1.63266e-05	37	CT db - ob/ob	-4.19121	2.77466e-05	0.00016648
D42	g_Turicibacter	30.7074	9.79598e-07	1.63266e-05	37	CT ob - ob/ob	-0.451179	0.651861	0.782233
D42	g_Turicibacter	30.7074	9.79598e-07	1.63266e-05	37	db/db - ob/ob	-3.96312	7.39767e-05	0.00022193
D42	g_Olsenella	23.7653	2.79633e-05	0.000349541	37	CT db - CT ob	-4.02895	5.6027e-05	0.000168081
D42	g_Olsenella	23.7653	2.79633e-05	0.000349541	37	CT db - db/db	0.466858	0.640601	0.640601
D42	g_Olsenella	23.7653	2.79633e-05	0.000349541	37	CT ob - db/db	4.26539	1.99556e-05	0.000119734
D42	g_Olsenella	23.7653	2.79633e-05	0.000349541	37	CT db - ob/ob	-1.74532	0.0809294	0.0971153
D42	g_Olsenella	23.7653	2.79633e-05	0.000349541	37	CT ob - ob/ob	2.17617	0.0295424	0.0527966
D42	g_Olsenella	23.7653	2.79633e-05	0.000349541	37	db/db - ob/ob	-2.10608	0.0351978	0.0527966
D42	g_Rikenellaceae_RC9_gut_group	20.2291	0.000152159	0.00152159	37	CT db - CT ob	3.863	0.000112004	0.000672021
D42	g_Rikenellaceae_RC9_gut_group	20.2291	0.000152159	0.00152159	37	CT db - db/db	0.243454	0.807654	0.807654
D42	g_Rikenellaceae_RC9_gut_group	20.2291	0.000152159	0.00152159	37	CT ob - db/db	-3.39862	0.000677277	0.00203183
D42	g_Rikenellaceae_RC9_gut_group	20.2291	0.000152159	0.00152159	37	CT db - ob/ob	2.62505	0.00866359	0.0173272
D42	g_Rikenellaceae_RC9_gut_group	20.2291	0.000152159	0.00152159	37	CT ob - ob/ob	-1.13492	0.256411	0.307693
D42	g_Rikenellaceae_RC9_gut_group	20.2291	0.000152159	0.00152159	37	db/db - ob/ob	2.24453	0.0247981	0.0371971
D42	g_Akkermansia	18.0264	0.000434371	0.00271482	37	CT db - CT ob	0.834562	0.403964	0.403964
D42	g_Akkermansia	18.0264	0.000434371	0.00271482	37	CT db - db/db	3.79893	0.000145325	0.00087195
D42	g_Akkermansia	18.0264	0.000434371	0.00271482	37	CT ob - db/db	3.01209	0.00259453	0.0077836
D42	g_Akkermansia	18.0264	0.000434371	0.00271482	37	CT db - ob/ob	2.70768	0.00677561	0.0135512
D42	g_Akkermansia	18.0264	0.000434371	0.00271482	37	CT ob - ob/ob	1.89537	0.058043	0.0870645
D42	g_Akkermansia	18.0264	0.000434371	0.00271482	37	db/db - ob/ob	-1.14814	0.25091	0.301091
D42	g_Faecalibaculum	18.1763	0.000404512	0.00271482	37	CT db - CT ob	0.754052	0.450818	0.450818
D42	g_Faecalibaculum	18.1763	0.000404512	0.00271482	37	CT db - db/db	3.22109	0.00127706	0.00383118
D42	g_Faecalibaculum	18.1763	0.000404512	0.00271482	37	CT ob - db/db	2.51016	0.0120677	0.0241354
D42	g_Faecalibaculum	18.1763	0.000404512	0.00271482	37	CT db - ob/ob	-1.00205	0.316321	0.379585
D42	g_Faecalibaculum	18.1763	0.000404512	0.00271482	37	CT ob - ob/ob	-1.73599	0.082566	0.123849
D42	g_Faecalibaculum	18.1763	0.000404512	0.00271482	37	db/db - ob/ob	-4.0919	4.27861e-05	0.000256716
D42	g_Lachnospiraceae_UCG.006	18.0537	0.000428779	0.00271482	37	CT db - CT ob	3.17358	0.00150572	0.00451715
D42	g_Lachnospiraceae_UCG.006	18.0537	0.000428779	0.00271482	37	CT db - db/db	-0.909018	0.363341	0.436009
D42	g_Lachnospiraceae_UCG.006	18.0537	0.000428779	0.00271482	37	CT ob - db/db	-3.9011	9.57577e-05	0.000574546
D42	g_Lachnospiraceae_UCG.006	18.0537	0.000428779	0.00271482	37	CT db - ob/ob	0.219339	0.826386	0.826386
D42	g_Lachnospiraceae_UCG.006	18.0537	0.000428779	0.00271482	37	CT ob - ob/ob	-2.8696	0.00410996	0.00821993
D42	g_Lachnospiraceae_UCG.006	18.0537	0.000428779	0.00271482	37	db/db - ob/ob	1.09477	0.273616	0.410424
D42	g_Bacteroides	15.2923	0.00158317	0.00728281	37	CT db - CT ob	2.27235	0.0230652	0.0461305
D42	g_Bacteroides	15.2923	0.00158317	0.00728281	37	CT db - db/db	-1.66522	0.095868	0.143802
D42	g_Bacteroides	15.2923	0.00158317	0.00728281	37	CT ob - db/db	-3.80762	0.000140311	0.000841868
D42	g_Bacteroides	15.2923	0.00158317	0.00728281	37	CT db - ob/ob	0.889166	0.373914	0.373914
D42	g_Bacteroides	15.2923	0.00158317	0.00728281	37	CT ob - ob/ob	-1.32258	0.185975	0.223171
D42	g_Bacteroides	15.2923	0.00158317	0.00728281	37	db/db - ob/ob	2.46635	0.0136499	0.0409497
D42	g_Escherichia.Shigella	15.5073	0.00143066	0.00728281	37	CT db - CT ob	0	1	1
D42	g_Escherichia.Shigella	15.5073	0.00143066	0.00728281	37	CT db - db/db	-3.47285	0.000514957	0.00154487
D42	g_Escherichia.Shigella	15.5073	0.00143066	0.00728281	37	CT ob - db/db	-3.47285	0.000514957	0.00154487
D42	g_Escherichia.Shigella	15.5073	0.00143066	0.00728281	37	CT db - ob/ob	-1.04596	0.29558	0.354696
D42	g_Escherichia.Shigella	15.5073	0.00143066	0.00728281	37	CT ob - ob/ob	-1.04596	0.29558	0.354696
D42	g_Escherichia.Shigella	15.5073	0.00143066	0.00728281	37	db/db - ob/ob	2.40112	0.0163451	0.0326902
D42	g_Shuttleworthia	15.2669	0.00160222	0.00728281	37	CT db - CT ob	0.52894	0.596847	0.596847
D42	g_Shuttleworthia	15.2669	0.00160222	0.00728281	37	CT db - db/db	-2.85155	0.00435068	0.013052
D42	g_Shuttleworthia	15.2669	0.00160222	0.00728281	37	CT ob - db/db	-3.35024	0.000807419	0.00484452
D42	g_Shuttleworthia	15.2669	0.00160222	0.00728281	37	CT db - ob/ob	-2.00821	0.0446208	0.0669312
D42	g_Shuttleworthia	15.2669	0.00160222	0.00728281	37	CT ob - ob/ob	-2.52304	0.0116344	0.0232687
D42	g_Shuttleworthia	15.2669	0.00160222	0.00728281	37	db/db - ob/ob	0.884725	0.376305	0.451566
D42	g_Enterococcus	14.8368	0.00196153	0.00817304	37	CT db - CT ob	0.817873	0.41343	0.496115
D42	g_Enterococcus	14.8368	0.00196153	0.00817304	37	CT db - db/db	-2.93379	0.00334853	0.0100456
D42	g_Enterococcus	14.8368	0.00196153	0.00817304	37	CT ob - db/db	-3.70489	0.000211485	0.00126891
D42	g_Enterococcus	14.8368	0.00196153	0.00817304	37	CT db - ob/ob	-0.544527	0.586079	0.586079
D42	g_Enterococcus	14.8368	0.00196153	0.00817304	37	CT ob - ob/ob	-1.34059	0.180055	0.270082
D42	g_Enterococcus	14.8368	0.00196153	0.00817304	37	db/db - ob/ob	2.34903	0.0188222	0.0376444
D42	g_Lactobacillus	14.2342	0.00260305	0.0100117	37	CT db - CT ob	1.81788	0.0690822	0.103623
D42	g_Lactobacillus	14.2342	0.00260305	0.0100117	37	CT db - db/db	-0.837481	0.402322	0.402322
D42	g_Lactobacillus	14.2342	0.00260305	0.0100117	37	CT ob - db/db	-2.5514	0.0107292	0.0321876
D42	g_Lactobacillus	14.2342	0.00260305	0.0100117	37	CT db - ob/ob	-1.85876	0.0630612	0.103623
D42	g_Lactobacillus	14.2342	0.00260305	0.0100117	37	CT ob - ob/ob	-3.62816	0.000285453	0.00171272
D42	g_Lactobacillus	14.2342	0.00260305	0.0100117	37	db/db - ob/ob	-0.940064	0.347185	0.402322
D42	g_Marvinbryantia	12.9954	0.00464667	0.0165952	37	CT db - CT ob	2.33488	0.0195497	0.0586492
D42	g_Marvinbryantia	12.9954	0.00464667	0.0165952	37	CT db - db/db	-1.30522	0.191817	0.230181
D42	g_Marvinbryantia	12.9954	0.00464667	0.0165952	37	CT ob - db/db	-3.50657	0.000453926	0.00272356
D42	g_Marvinbryantia	12.9954	0.00464667	0.0165952	37	CT db - ob/ob	0.160892	0.872178	0.872178
D42	g_Marvinbryantia	12.9954	0.00464667	0.0165952	37	CT ob - ob/ob	-2.11171	0.0347112	0.0694223
D42	g_Marvinbryantia	12.9954	0.00464667	0.0165952	37	db/db - ob/ob	1.42628	0.153788	0.230181
D42	g_Lactococcus	12.6624	0.00542659	0.0180886	37	CT db - CT ob	2.23104	0.0256787	0.0770361
D42	g_Lactococcus	12.6624	0.00542659	0.0180886	37	CT db - db/db	-1.37308	0.169727	0.203673
D42	g_Lactococcus	12.6624	0.00542659	0.0180886	37	CT ob - db/db	-3.47652	0.000507963	0.00304778
D42	g_Lactococcus	12.6624	0.00542659	0.0180886	37	CT db - ob/ob	0.665758	0.505566	0.505566
D42	g_Lactococcus	12.6624	0.00542659	0.0180886	37	CT ob - ob/ob	-1.50577	0.132125	0.198188
D42	g_Lactococcus	12.6624	0.00542659	0.0180886	37	db/db - ob/ob	1.96991	0.0488488	0.0976977
D42	g_Alistipes	11.8086	0.00806857	0.0252143	37	CT db - CT ob	-0.123946	0.901358	0.901358
D42	g_Alistipes	11.8086	0.00806857	0.0252143	37	CT db - db/db	1.69931	0.0892611	0.133892
D42	g_Alistipes	11.8086	0.00806857	0.0252143	37	CT ob - db/db	1.81617	0.0693449	0.133892
D42	g_Alistipes	11.8086	0.00806857	0.0252143	37	CT db - ob/ob	2.79037	0.00526473	0.0157942
D42	g_Alistipes	11.8086	0.00806857	0.0252143	37	CT ob - ob/ob	2.91101	0.00360258	0.0157942
D42	g_Alistipes	11.8086	0.00806857	0.0252143	37	db/db - ob/ob	0.979673	0.327248	0.392697
D42	g_Bilophila	11.2905	0.0102544	0.0290331	37	CT db - CT ob	3.12636	0.00176984	0.0106191
D42	g_Bilophila	11.2905	0.0102544	0.0290331	37	CT db - db/db	2.27152	0.0231158	0.0462316
D42	g_Bilophila	11.2905	0.0102544	0.0290331	37	CT ob - db/db	-0.676046	0.499011	0.666741
D42	g_Bilophila	11.2905	0.0102544	0.0290331	37	CT db - ob/ob	2.45361	0.0141429	0.0424288
D42	g_Bilophila	11.2905	0.0102544	0.0290331	37	CT ob - ob/ob	-0.589363	0.555618	0.666741
D42	g_Bilophila	11.2905	0.0102544	0.0290331	37	db/db - ob/ob	0.102658	0.918234	0.918234
D42	g_Lachnospiraceae_NK4A136_group	11.1775	0.0108035	0.0290331	37	CT db - CT ob	3.26392	0.00109881	0.00659284
D42	g_Lachnospiraceae_NK4A136_group	11.1775	0.0108035	0.0290331	37	CT db - db/db	0.900779	0.367706	0.441247
D42	g_Lachnospiraceae_NK4A136_group	11.1775	0.0108035	0.0290331	37	CT ob - db/db	-2.17648	0.0295196	0.0885587
D42	g_Lachnospiraceae_NK4A136_group	11.1775	0.0108035	0.0290331	37	CT db - ob/ob	1.42982	0.15277	0.229155
D42	g_Lachnospiraceae_NK4A136_group	11.1775	0.0108035	0.0290331	37	CT ob - ob/ob	-1.74706	0.0806277	0.161255
D42	g_Lachnospiraceae_NK4A136_group	11.1775	0.0108035	0.0290331	37	db/db - ob/ob	0.472672	0.636447	0.636447
D42	g_Parabacteroides	11.1321	0.0110326	0.0290331	37	CT db - CT ob	2.37564	0.0175185	0.0465378
D42	g_Parabacteroides	11.1321	0.0110326	0.0290331	37	CT db - db/db	2.26899	0.0232689	0.0465378
D42	g_Parabacteroides	11.1321	0.0110326	0.0290331	37	CT ob - db/db	0.0292145	0.976694	0.976694
D42	g_Parabacteroides	11.1321	0.0110326	0.0290331	37	CT db - ob/ob	3.11878	0.00181599	0.0108959
D42	g_Parabacteroides	11.1321	0.0110326	0.0290331	37	CT ob - ob/ob	0.806505	0.419952	0.555469
D42	g_Parabacteroides	11.1321	0.0110326	0.0290331	37	db/db - ob/ob	0.734095	0.462891	0.555469
D42	g_Anaerotruncus	10.6817	0.0135776	0.0323277	37	CT db - CT ob	2.07734	0.0377706	0.0755413
D42	g_Anaerotruncus	10.6817	0.0135776	0.0323277	37	CT db - db/db	-1.19607	0.23167	0.326733
D42	g_Anaerotruncus	10.6817	0.0135776	0.0323277	37	CT ob - db/db	-3.1546	0.00160719	0.00964316
D42	g_Anaerotruncus	10.6817	0.0135776	0.0323277	37	CT db - ob/ob	-0.0737686	0.941195	0.941195
D42	g_Anaerotruncus	10.6817	0.0135776	0.0323277	37	CT ob - ob/ob	-2.0957	0.036109	0.0755413
D42	g_Anaerotruncus	10.6817	0.0135776	0.0323277	37	db/db - ob/ob	1.09783	0.272278	0.326733
D42	g_Tyzzerella	10.7861	0.0129408	0.0323277	37	CT db - CT ob	0.260828	0.794225	0.887317
D42	g_Tyzzerella	10.7861	0.0129408	0.0323277	37	CT db - db/db	-2.07488	0.0379979	0.0569968
D42	g_Tyzzerella	10.7861	0.0129408	0.0323277	37	CT ob - db/db	-2.32079	0.0202982	0.043823
D42	g_Tyzzerella	10.7861	0.0129408	0.0323277	37	CT db - ob/ob	-2.2919	0.0219115	0.043823
D42	g_Tyzzerella	10.7861	0.0129408	0.0323277	37	CT ob - ob/ob	-2.54577	0.0109037	0.043823
D42	g_Tyzzerella	10.7861	0.0129408	0.0323277	37	db/db - ob/ob	-0.141699	0.887317	0.887317
D42	g_Muribaculum	10.3692	0.0156748	0.0340756	37	CT db - CT ob	-0.933184	0.350725	0.42087
D42	g_Muribaculum	10.3692	0.0156748	0.0340756	37	CT db - db/db	1.86314	0.0624432	0.124886
D42	g_Muribaculum	10.3692	0.0156748	0.0340756	37	CT ob - db/db	2.74295	0.00608901	0.018267
D42	g_Muribaculum	10.3692	0.0156748	0.0340756	37	CT db - ob/ob	-1.13982	0.254361	0.381542
D42	g_Muribaculum	10.3692	0.0156748	0.0340756	37	CT ob - ob/ob	-0.231526	0.816906	0.816906
D42	g_Muribaculum	10.3692	0.0156748	0.0340756	37	db/db - ob/ob	-2.89656	0.00377281	0.018267
D42	g_Parasutterella	10.4283	0.015255	0.0340756	37	CT db - CT ob	-1.50804	0.131544	0.197316
D42	g_Parasutterella	10.4283	0.015255	0.0340756	37	CT db - db/db	0.716203	0.473866	0.473866
D42	g_Parasutterella	10.4283	0.015255	0.0340756	37	CT ob - db/db	2.138	0.0325168	0.0975505
D42	g_Parasutterella	10.4283	0.015255	0.0340756	37	CT db - ob/ob	1.64917	0.0991132	0.197316
D42	g_Parasutterella	10.4283	0.015255	0.0340756	37	CT ob - ob/ob	3.11699	0.00182709	0.0109625
D42	g_Parasutterella	10.4283	0.015255	0.0340756	37	db/db - ob/ob	0.860269	0.389641	0.467569
D42	g_Lachnoclostridium	9.69049	0.0213888	0.0445601	37	CT db - CT ob	1.21881	0.222917	0.267501
D42	g_Lachnoclostridium	9.69049	0.0213888	0.0445601	37	CT db - db/db	-1.91355	0.055678	0.163594
D42	g_Lachnoclostridium	9.69049	0.0213888	0.0445601	37	CT ob - db/db	-3.06265	0.00219387	0.0131632
D42	g_Lachnoclostridium	9.69049	0.0213888	0.0445601	37	CT db - ob/ob	-0.554053	0.579542	0.579542
D42	g_Lachnoclostridium	9.69049	0.0213888	0.0445601	37	CT ob - ob/ob	-1.74035	0.081797	0.163594
D42	g_Lachnoclostridium	9.69049	0.0213888	0.0445601	37	db/db - ob/ob	1.34408	0.178923	0.267501
D42	g_Ruminococcaceae_UCG.014	8.78082	0.0323515	0.064703	37	CT db - CT ob	2.55275	0.0106878	0.0641266
D42	g_Ruminococcaceae_UCG.014	8.78082	0.0323515	0.064703	37	CT db - db/db	0.579764	0.562074	0.674489
D42	g_Ruminococcaceae_UCG.014	8.78082	0.0323515	0.064703	37	CT ob - db/db	-1.82699	0.0677017	0.135403
D42	g_Ruminococcaceae_UCG.014	8.78082	0.0323515	0.064703	37	CT db - ob/ob	2.16611	0.0303025	0.0909075
D42	g_Ruminococcaceae_UCG.014	8.78082	0.0323515	0.064703	37	CT ob - ob/ob	-0.318546	0.750071	0.750071
D42	g_Ruminococcaceae_UCG.014	8.78082	0.0323515	0.064703	37	db/db - ob/ob	1.48227	0.138268	0.207402
D42	g_Lachnospiraceae_FCS020_group	8.39231	0.0385629	0.072945	37	CT db - CT ob	1.04766	0.294793	0.411731
D42	g_Lachnospiraceae_FCS020_group	8.39231	0.0385629	0.072945	37	CT db - db/db	-1.87218	0.0611811	0.122362
D42	g_Lachnospiraceae_FCS020_group	8.39231	0.0385629	0.072945	37	CT ob - db/db	-2.85993	0.00423733	0.025424
D42	g_Lachnospiraceae_FCS020_group	8.39231	0.0385629	0.072945	37	CT db - ob/ob	0.0716811	0.942856	0.942856
D42	g_Lachnospiraceae_FCS020_group	8.39231	0.0385629	0.072945	37	CT ob - ob/ob	-0.94804	0.343109	0.411731
D42	g_Lachnospiraceae_FCS020_group	8.39231	0.0385629	0.072945	37	db/db - ob/ob	1.89538	0.0580418	0.122362
D42	g_Lachnospiraceae_UCG.004	8.34524	0.0393903	0.072945	37	CT db - CT ob	0.37547	0.707311	0.71598
D42	g_Lachnospiraceae_UCG.004	8.34524	0.0393903	0.072945	37	CT db - db/db	-1.60155	0.109255	0.163883
D42	g_Lachnospiraceae_UCG.004	8.34524	0.0393903	0.072945	37	CT ob - db/db	-1.95555	0.0505185	0.101037
D42	g_Lachnospiraceae_UCG.004	8.34524	0.0393903	0.072945	37	CT db - ob/ob	-2.03817	0.0415329	0.101037
D42	g_Lachnospiraceae_UCG.004	8.34524	0.0393903	0.072945	37	CT ob - ob/ob	-2.40363	0.0162333	0.0974001
D42	g_Lachnospiraceae_UCG.004	8.34524	0.0393903	0.072945	37	db/db - ob/ob	-0.363836	0.71598	0.71598
D42	g_Ruminiclostridium_5	8.17338	0.042561	0.0760019	37	CT db - CT ob	0.0206823	0.983499	0.983499
D42	g_Ruminiclostridium_5	8.17338	0.042561	0.0760019	37	CT db - db/db	-1.39421	0.163254	0.244881
D42	g_Ruminiclostridium_5	8.17338	0.042561	0.0760019	37	CT ob - db/db	-1.41371	0.157447	0.244881
D42	g_Ruminiclostridium_5	8.17338	0.042561	0.0760019	37	CT db - ob/ob	-2.38436	0.0171087	0.051326
D42	g_Ruminiclostridium_5	8.17338	0.042561	0.0760019	37	CT ob - ob/ob	-2.40449	0.0161948	0.051326
D42	g_Ruminiclostridium_5	8.17338	0.042561	0.0760019	37	db/db - ob/ob	-0.893592	0.37154	0.445848
D42	g_Acetatifactor	7.85586	0.0490866	0.084632	37	CT db - CT ob	-0.681706	0.495425	0.59451
D42	g_Acetatifactor	7.85586	0.0490866	0.084632	37	CT db - db/db	-2.30794	0.0210023	0.0861903
D42	g_Acetatifactor	7.85586	0.0490866	0.084632	37	CT ob - db/db	-1.66522	0.095868	0.191395
D42	g_Acetatifactor	7.85586	0.0490866	0.084632	37	CT db - ob/ob	-2.18717	0.0287301	0.0861903
D42	g_Acetatifactor	7.85586	0.0490866	0.084632	37	CT ob - ob/ob	-1.52365	0.127597	0.191395
D42	g_Acetatifactor	7.85586	0.0490866	0.084632	37	db/db - ob/ob	0.184844	0.853351	0.853351
D42	g_Butyricicoccus	7.58868	0.0553231	0.0922051	37	CT db - CT ob	0.0906712	0.927754	0.996088
D42	g_Butyricicoccus	7.58868	0.0553231	0.0922051	37	CT db - db/db	-2.28674	0.022211	0.0505828
D42	g_Butyricicoccus	7.58868	0.0553231	0.0922051	37	CT ob - db/db	-2.37223	0.0176813	0.0505828
D42	g_Butyricicoccus	7.58868	0.0553231	0.0922051	37	CT db - ob/ob	0.00490294	0.996088	0.996088
D42	g_Butyricicoccus	7.58868	0.0553231	0.0922051	37	CT ob - ob/ob	-0.0833499	0.933573	0.996088
D42	g_Butyricicoccus	7.58868	0.0553231	0.0922051	37	db/db - ob/ob	2.23692	0.0252914	0.0505828
D42	g_GCA.900066575	7.23831	0.0646778	0.104319	37	CT db - CT ob	1.96482	0.0494355	0.098871
D42	g_GCA.900066575	7.23831	0.0646778	0.104319	37	CT db - db/db	-0.526485	0.598551	0.853545
D42	g_GCA.900066575	7.23831	0.0646778	0.104319	37	CT ob - db/db	-2.37893	0.0173629	0.098871
D42	g_GCA.900066575	7.23831	0.0646778	0.104319	37	CT db - ob/ob	-0.152098	0.879109	0.879109
D42	g_GCA.900066575	7.23831	0.0646778	0.104319	37	CT ob - ob/ob	-2.06451	0.0389694	0.098871
D42	g_GCA.900066575	7.23831	0.0646778	0.104319	37	db/db - ob/ob	0.370127	0.711288	0.853545
D42	g_A2	6.48032	0.0904418	0.141315	37	CT db - CT ob	0	1	1
D42	g_A2	6.48032	0.0904418	0.141315	37	CT db - db/db	-0.730362	0.465169	0.558203
D42	g_A2	6.48032	0.0904418	0.141315	37	CT ob - db/db	-0.730362	0.465169	0.558203
D42	g_A2	6.48032	0.0904418	0.141315	37	CT db - ob/ob	-2.22292	0.0262215	0.0786645
D42	g_A2	6.48032	0.0904418	0.141315	37	CT ob - ob/ob	-2.22292	0.0262215	0.0786645
D42	g_A2	6.48032	0.0904418	0.141315	37	db/db - ob/ob	-1.38897	0.164842	0.329683
D42	g_Intestinimonas	6.30703	0.0975914	0.147866	37	CT db - CT ob	-1.3325	0.182695	0.365389
D42	g_Intestinimonas	6.30703	0.0975914	0.147866	37	CT db - db/db	-1.9867	0.0469555	0.140866
D42	g_Intestinimonas	6.30703	0.0975914	0.147866	37	CT ob - db/db	-0.730405	0.465143	0.558171
D42	g_Intestinimonas	6.30703	0.0975914	0.147866	37	CT db - ob/ob	-2.27443	0.0229399	0.137639
D42	g_Intestinimonas	6.30703	0.0975914	0.147866	37	CT ob - ob/ob	-0.977471	0.328336	0.492504
D42	g_Intestinimonas	6.30703	0.0975914	0.147866	37	db/db - ob/ob	-0.211263	0.832682	0.832682
D42	g_Ruminococcaceae_UCG.009	6.02865	0.110224	0.162095	37	CT db - CT ob	0.799688	0.423891	0.50867
D42	g_Ruminococcaceae_UCG.009	6.02865	0.110224	0.162095	37	CT db - db/db	-0.387747	0.698203	0.698203
D42	g_Ruminococcaceae_UCG.009	6.02865	0.110224	0.162095	37	CT ob - db/db	-1.1417	0.253578	0.380368
D42	g_Ruminococcaceae_UCG.009	6.02865	0.110224	0.162095	37	CT db - ob/ob	1.95949	0.0500556	0.150167
D42	g_Ruminococcaceae_UCG.009	6.02865	0.110224	0.162095	37	CT ob - ob/ob	1.18113	0.237551	0.380368
D42	g_Ruminococcaceae_UCG.009	6.02865	0.110224	0.162095	37	db/db - ob/ob	2.23136	0.0256571	0.150167
D42	g_Ruminococcaceae_UCG.010	5.0841	0.165742	0.236774	37	CT db - CT ob	1.49147	0.135837	0.271674
D42	g_Ruminococcaceae_UCG.010	5.0841	0.165742	0.236774	37	CT db - db/db	1.97405	0.0483755	0.271674
D42	g_Ruminococcaceae_UCG.010	5.0841	0.165742	0.236774	37	CT ob - db/db	0.567879	0.570117	0.684141
D42	g_Ruminococcaceae_UCG.010	5.0841	0.165742	0.236774	37	CT db - ob/ob	0.362924	0.716662	0.716662
D42	g_Ruminococcaceae_UCG.010	5.0841	0.165742	0.236774	37	CT ob - ob/ob	-1.08877	0.276255	0.414382
D42	g_Ruminococcaceae_UCG.010	5.0841	0.165742	0.236774	37	db/db - ob/ob	-1.58387	0.113222	0.271674
D42	g_Anaerovorax	4.7594	0.190287	0.250377	37	CT db - CT ob	2.05521	0.0398584	0.23915
D42	g_Anaerovorax	4.7594	0.190287	0.250377	37	CT db - db/db	0.512914	0.608012	0.608012
D42	g_Anaerovorax	4.7594	0.190287	0.250377	37	CT ob - db/db	-1.42476	0.154227	0.38882
D42	g_Anaerovorax	4.7594	0.190287	0.250377	37	CT db - ob/ob	1.29764	0.19441	0.38882
D42	g_Anaerovorax	4.7594	0.190287	0.250377	37	CT ob - ob/ob	-0.702754	0.482209	0.578651
D42	g_Anaerovorax	4.7594	0.190287	0.250377	37	db/db - ob/ob	0.726324	0.46764	0.578651
D42	g_Roseburia	4.80143	0.186928	0.250377	37	CT db - CT ob	1.31255	0.189336	0.378673
D42	g_Roseburia	4.80143	0.186928	0.250377	37	CT db - db/db	-0.635792	0.524912	0.667909
D42	g_Roseburia	4.80143	0.186928	0.250377	37	CT ob - db/db	-1.87327	0.061031	0.186355
D42	g_Roseburia	4.80143	0.186928	0.250377	37	CT db - ob/ob	-0.587913	0.556591	0.667909
D42	g_Roseburia	4.80143	0.186928	0.250377	37	CT ob - ob/ob	-1.86545	0.0621182	0.186355
D42	g_Roseburia	4.80143	0.186928	0.250377	37	db/db - ob/ob	0.0647338	0.948386	0.948386
D42	g_Ruminiclostridium	4.80505	0.186642	0.250377	37	CT db - CT ob	0.495815	0.620025	0.74403
D42	g_Ruminiclostridium	4.80505	0.186642	0.250377	37	CT db - db/db	-1.20273	0.229079	0.343619
D42	g_Ruminiclostridium	4.80505	0.186642	0.250377	37	CT ob - db/db	-1.67019	0.0948812	0.284644
D42	g_Ruminiclostridium	4.80505	0.186642	0.250377	37	CT db - ob/ob	-1.33383	0.18226	0.343619
D42	g_Ruminiclostridium	4.80505	0.186642	0.250377	37	CT ob - ob/ob	-1.81642	0.069306	0.284644
D42	g_Ruminiclostridium	4.80505	0.186642	0.250377	37	db/db - ob/ob	-0.0871459	0.930556	0.930556
D42	g_Alloprevotella	4.62217	0.201648	0.258524	37	CT db - CT ob	-1.34283	0.179326	0.358652
D42	g_Alloprevotella	4.62217	0.201648	0.258524	37	CT db - db/db	-1.85036	0.0642618	0.211019
D42	g_Alloprevotella	4.62217	0.201648	0.258524	37	CT ob - db/db	-0.584324	0.559002	0.738211
D42	g_Alloprevotella	4.62217	0.201648	0.258524	37	CT db - ob/ob	-1.80972	0.0703397	0.211019
D42	g_Alloprevotella	4.62217	0.201648	0.258524	37	CT ob - ob/ob	-0.502699	0.615176	0.738211
D42	g_Alloprevotella	4.62217	0.201648	0.258524	37	db/db - ob/ob	0.0950682	0.924261	0.924261
D42	g_Ruminococcaceae_NK4A214_group	4.36515	0.224639	0.280798	37	CT db - CT ob	0.967159	0.333464	0.500197
D42	g_Ruminococcaceae_NK4A214_group	4.36515	0.224639	0.280798	37	CT db - db/db	1.22886	0.219126	0.500197
D42	g_Ruminococcaceae_NK4A214_group	4.36515	0.224639	0.280798	37	CT ob - db/db	0.317009	0.751237	0.751237
D42	g_Ruminococcaceae_NK4A214_group	4.36515	0.224639	0.280798	37	CT db - ob/ob	2.05923	0.0394719	0.236831
D42	g_Ruminococcaceae_NK4A214_group	4.36515	0.224639	0.280798	37	CT ob - ob/ob	1.11787	0.263623	0.500197
D42	g_Ruminococcaceae_NK4A214_group	4.36515	0.224639	0.280798	37	db/db - ob/ob	0.747572	0.454718	0.545662
D42	g_Erysipelatoclostridium	4.26692	0.234047	0.285423	37	CT db - CT ob	1.21059	0.226052	0.452104
D42	g_Erysipelatoclostridium	4.26692	0.234047	0.285423	37	CT db - db/db	-0.85852	0.390605	0.585908
D42	g_Erysipelatoclostridium	4.26692	0.234047	0.285423	37	CT ob - db/db	-1.99988	0.0455136	0.273082
D42	g_Erysipelatoclostridium	4.26692	0.234047	0.285423	37	CT db - ob/ob	-0.181454	0.856011	0.856011
D42	g_Erysipelatoclostridium	4.26692	0.234047	0.285423	37	CT ob - ob/ob	-1.35976	0.173907	0.452104
D42	g_Erysipelatoclostridium	4.26692	0.234047	0.285423	37	db/db - ob/ob	0.666497	0.505093	0.606112
D42	g_UBA1819	4.18038	0.242633	0.288849	37	CT db - CT ob	1.67334	0.0942608	0.282782
D42	g_UBA1819	4.18038	0.242633	0.288849	37	CT db - db/db	0.78608	0.431821	0.518185
D42	g_UBA1819	4.18038	0.242633	0.288849	37	CT ob - db/db	-0.791558	0.428618	0.518185
D42	g_UBA1819	4.18038	0.242633	0.288849	37	CT db - ob/ob	1.79334	0.0729189	0.282782
D42	g_UBA1819	4.18038	0.242633	0.288849	37	CT ob - ob/ob	0.16463	0.869235	0.869235
D42	g_UBA1819	4.18038	0.242633	0.288849	37	db/db - ob/ob	0.928379	0.353211	0.518185
D42	g_Romboutsia	4.10524	0.250323	0.291073	37	CT db - CT ob	0.763561	0.445129	0.56591
D42	g_Romboutsia	4.10524	0.250323	0.291073	37	CT db - db/db	0.719892	0.471592	0.56591
D42	g_Romboutsia	4.10524	0.250323	0.291073	37	CT ob - db/db	0	1	1
D42	g_Romboutsia	4.10524	0.250323	0.291073	37	CT db - ob/ob	-1.04991	0.293759	0.56591
D42	g_Romboutsia	4.10524	0.250323	0.291073	37	CT ob - ob/ob	-1.79311	0.0729559	0.269929
D42	g_Romboutsia	4.10524	0.250323	0.291073	37	db/db - ob/ob	-1.69552	0.0899765	0.269929
D42	g_Odoribacter	3.81147	0.282554	0.321084	37	CT db - CT ob	-1.36625	0.171861	0.284023
D42	g_Odoribacter	3.81147	0.282554	0.321084	37	CT db - db/db	-1.31251	0.189349	0.284023
D42	g_Odoribacter	3.81147	0.282554	0.321084	37	CT ob - db/db	-0.024396	0.980537	0.980537
D42	g_Odoribacter	3.81147	0.282554	0.321084	37	CT db - ob/ob	0.114175	0.909099	0.980537
D42	g_Odoribacter	3.81147	0.282554	0.321084	37	CT ob - ob/ob	1.44398	0.148743	0.284023
D42	g_Odoribacter	3.81147	0.282554	0.321084	37	db/db - ob/ob	1.38921	0.164767	0.284023
D42	g_Ruminiclostridium_9	3.51613	0.318676	0.354085	37	CT db - CT ob	-0.351265	0.72539	0.72539
D42	g_Ruminiclostridium_9	3.51613	0.318676	0.354085	37	CT db - db/db	-1.78251	0.0746669	0.440065
D42	g_Ruminiclostridium_9	3.51613	0.318676	0.354085	37	CT ob - db/db	-1.45133	0.146688	0.440065
D42	g_Ruminiclostridium_9	3.51613	0.318676	0.354085	37	CT db - ob/ob	-0.795523	0.426309	0.639464
D42	g_Ruminiclostridium_9	3.51613	0.318676	0.354085	37	CT ob - ob/ob	-0.453627	0.650097	0.72539
D42	g_Ruminiclostridium_9	3.51613	0.318676	0.354085	37	db/db - ob/ob	0.987829	0.323236	0.639464
D42	g_Eisenbergiella	3.05831	0.382722	0.416002	37	CT db - CT ob	0.619586	0.53553	0.803295
D42	g_Eisenbergiella	3.05831	0.382722	0.416002	37	CT db - db/db	0.192343	0.847474	0.847474
D42	g_Eisenbergiella	3.05831	0.382722	0.416002	37	CT ob - db/db	-0.391809	0.695199	0.834239
D42	g_Eisenbergiella	3.05831	0.382722	0.416002	37	CT db - ob/ob	1.63268	0.102537	0.525239
D42	g_Eisenbergiella	3.05831	0.382722	0.416002	37	CT ob - ob/ob	1.02962	0.30319	0.60638
D42	g_Eisenbergiella	3.05831	0.382722	0.416002	37	db/db - ob/ob	1.35606	0.17508	0.525239
D42	g_ASF356	2.59544	0.458289	0.487542	37	CT db - CT ob	1.37269	0.169847	0.553578
D42	g_ASF356	2.59544	0.458289	0.487542	37	CT db - db/db	0.766558	0.443344	0.689254
D42	g_ASF356	2.59544	0.458289	0.487542	37	CT ob - db/db	-0.527631	0.597755	0.717307
D42	g_ASF356	2.59544	0.458289	0.487542	37	CT db - ob/ob	0.00913561	0.992711	0.992711
D42	g_ASF356	2.59544	0.458289	0.487542	37	CT ob - ob/ob	-1.32695	0.184526	0.553578
D42	g_ASF356	2.59544	0.458289	0.487542	37	db/db - ob/ob	-0.739666	0.459503	0.689254
D42	g_Streptococcus	2.12787	0.546295	0.569057	37	CT db - CT ob	0.395094	0.692774	0.831328
D42	g_Streptococcus	2.12787	0.546295	0.569057	37	CT db - db/db	0.572442	0.567023	0.831328
D42	g_Streptococcus	2.12787	0.546295	0.569057	37	CT ob - db/db	0.199944	0.841525	0.841525
D42	g_Streptococcus	2.12787	0.546295	0.569057	37	CT db - ob/ob	1.41884	0.155947	0.831328
D42	g_Streptococcus	2.12787	0.546295	0.569057	37	CT ob - ob/ob	1.03428	0.301005	0.831328
D42	g_Streptococcus	2.12787	0.546295	0.569057	37	db/db - ob/ob	0.782809	0.433739	0.831328
D42	g_Oscillibacter	0.917676	0.82116	0.837918	37	CT db - CT ob	0.776278	0.437585	0.899052
D42	g_Oscillibacter	0.917676	0.82116	0.837918	37	CT db - db/db	-0.126859	0.899052	0.899052
D42	g_Oscillibacter	0.917676	0.82116	0.837918	37	CT ob - db/db	-0.858741	0.390483	0.899052
D42	g_Oscillibacter	0.917676	0.82116	0.837918	37	CT db - ob/ob	0.188054	0.850835	0.899052
D42	g_Oscillibacter	0.917676	0.82116	0.837918	37	CT ob - ob/ob	-0.567519	0.570361	0.899052
D42	g_Oscillibacter	0.917676	0.82116	0.837918	37	db/db - ob/ob	0.301658	0.762913	0.899052
D42	g_Enterorhabdus	0.665196	0.881358	0.881358	37	CT db - CT ob	0.507198	0.612016	0.820504
D42	g_Enterorhabdus	0.665196	0.881358	0.881358	37	CT db - db/db	0.251294	0.801587	0.820504
D42	g_Enterorhabdus	0.665196	0.881358	0.881358	37	CT ob - db/db	-0.226897	0.820504	0.820504
D42	g_Enterorhabdus	0.665196	0.881358	0.881358	37	CT db - ob/ob	-0.282097	0.777869	0.820504
D42	g_Enterorhabdus	0.665196	0.881358	0.881358	37	CT ob - ob/ob	-0.775768	0.437886	0.820504
D42	g_Enterorhabdus	0.665196	0.881358	0.881358	37	db/db - ob/ob	-0.512055	0.608612	0.820504
