# Supplementary material for: Novel insights into the genetically obese (ob/ob) and diabetic (db/db) mice: two sides of the same coin
Source: Microbiome. 2021 Jun 28;9:147. doi: 10.1186/s40168-021-01097-8 (PMC8240277; doi:10.1186/s40168-021-01097-8)
Supplement: Supplementary file 8 — Additional file 7: Table S4. Processed quantitative microbiota matrix of day 0, 21, 42. [file 40168_2021_1097_MOESM8_ESM.xlsx]

## Sheet: QMP
SampleID	MouseID	Day	g_A2	g_Acetatifactor	g_Akkermansia	g_Alistipes	g_Alloprevotella	g_Anaerofustis	g_Anaerotruncus	g_Anaerovorax	g_Anthococcus	g_ASF356	g_Bacteroides	g_Bifidobacterium	g_Bilophila	g_Butyricicoccus	g_Butyrivibrio	g_Candidatus_Arthromitus	g_Christensenellaceae_R-7_group	g_Clostridium_sensu_stricto_1	g_DNF00809	g_Dubosiella	g_Eisenbergiella	g_Enterococcus	g_Enterorhabdus	g_Erysipelatoclostridium	g_Escherichia/Shigella	g_Faecalibaculum	g_Family_XIII_AD3011_group	g_Family_XIII_UCG-001	g_GCA-900066225	g_GCA-900066575	g_Harryflintia	g_Herbinix	g_Intestinimonas	g_Klebsiella	g_Lachnoclostridium	g_Lachnospiraceae_FCS020_group	g_Lachnospiraceae_NK4A136_group	g_Lachnospiraceae_UCG-001	g_Lachnospiraceae_UCG-004	g_Lachnospiraceae_UCG-006	g_Lachnospiraceae_UCG-010	g_Lactobacillus	g_Lactococcus	g_Marvinbryantia	g_Muribaculum	g_Odoribacter	g_Olsenella
MQ1_D0_01	M01	D0	2.43071e+07	2.18764e+08	3816219900	7583825534	1239663789	0	2.43071e+07	0	0	0	3.88914e+08	0	0	0	0	0	0	9.72285e+07	0	8094275329	0	0	194457065	7.29214e+07	0	53500000000	0	0	0	0	0	0	2.43071e+07	0	1.21536e+08	0	9.72285e+07	0	0	7.29214e+07	0	3.15993e+08	3184234439	1.21536e+08	0	5.83371e+08	802135393
MQ1_D0_02	M02	D0	7.29128e+07	1555473098	2989424861	8263450835	1676994434	0	1.94434e+08	0	0	1.21521e+08	3.88868e+08	0	7.29128e+07	0	0	0	0	4.86085e+07	0	7388497217	145825603	0	9.72171e+07	9.72171e+07	0	54271428571	0	0	0	9.72171e+07	0	0	9.23562e+08	0	1579777365	7.29128e+07	1.94434e+08	0	0	2.43043e+07	0	3.64564e+08	2211688312	7.29128e+07	2.43043e+07	5.34694e+08	9.96475e+08
MQ1_D0_03	M03	D0	0	1.4587e+08	2.18806e+08	2188055062	3.88988e+08	0	0	0	0	2.43117e+07	267428952	0	0	0	0	0	0	0	0	4254551510	0	0	4.86234e+07	0	0	12982460036	0	0	0	0	0	0	9.72469e+07	0	9.72469e+07	0	1.94494e+08	0	0	0	0	5.10546e+08	1239897869	2.43117e+07	0	3.88988e+08	9.72469e+07
MQ1_D0_04	M04	D0	4.8604e+07	1.94416e+08	0	8408495519	9672200047	0	4.8604e+07	0	0	0	7.53362e+08	0	0	0	0	0	0	0	0	6537240736	0	0	0	1.2151e+08	0	34168626298	0	0	0	2.4302e+07	0	0	9.7208e+07	0	9.7208e+07	0	1.2151e+08	0	0	2.4302e+07	0	3572395495	2357294986	2.4302e+07	145812061	4.8604e+07	145812061
MQ1_D0_05	M05	D0	7.53559e+08	1.21542e+08	1.4585e+08	6782028947	3354551952	0	1.70158e+08	0	0	1.4585e+08	5.10475e+08	0	0	0	0	0	0	2.43083e+07	0	2163442926	7.2925e+07	0	1.21542e+08	9.72334e+07	0	20516245272	0	0	0	0	0	0	6.80634e+08	0	4.86167e+08	2.43083e+07	2.67392e+08	0	0	9.72334e+07	0	8.50792e+08	7657129456	9.72334e+07	1.94467e+08	559091992	4.61859e+08
MQ1_D0_06	M06	D0	1.94426e+08	1.21516e+08	3.64548e+08	13002215969	9.72128e+08	0	2.43032e+07	0	0	4.86064e+07	7.29096e+08	0	0	0	0	0	0	2.43032e+07	0	5273796010	0	0	0	7.29096e+07	0	22261737996	0	0	0	4.86064e+07	0	0	2.18729e+08	0	4.37458e+08	0	3.15942e+08	0	0	0	0	291638489	4107242054	0	4.86064e+07	1263766786	2.67335e+08
MQ1_D0_07	M07	D0	2.43042e+07	7.29126e+07	9186985496	1482555860	6.07605e+08	0	0	0	0	2.43042e+07	899255194	0	0	0	0	0	0	0	0	11690317523	0	0	9.72168e+07	0	0	82099568797	0	0	0	0	0	0	0	0	0	0	9.72168e+07	0	0	0	0	5.10388e+08	1117992944	1.45825e+08	9.72168e+07	2.9165e+08	1604076833
MQ1_D0_08	M08	D0	1.45823e+08	1190888223	1288103588	6975202447	1.21519e+08	0	2.43038e+07	4.86077e+07	0	2.18735e+08	7.29115e+07	0	7.29115e+07	2.43038e+07	7.29115e+07	0	0	0	0	1312407429	2.43038e+07	0	0	2.43038e+07	0	8725079019	0	0	0	4.86077e+07	0	0	1409622794	0	3062284001	1.21519e+08	1701268890	0	9.72154e+07	2.43038e+08	0	1.21519e+08	2187345715	8.26331e+08	9.72154e+07	9.72154e+08	7.29115e+07
MQ1_D0_09	M09	D0	1.21501e+08	4.86005e+07	10667815406	2430026288	8.26209e+08	0	2.43003e+07	0	0	0	5.10306e+08	0	0	0	0	0	0	0	0	0	0	0	2.43003e+08	1.21501e+08	2.43003e+07	7921885700	2.43003e+07	0	0	2.43003e+07	0	0	2.43003e+07	0	1.45802e+08	2.43003e+07	9.72011e+07	0	0	2.43003e+07	0	1215013144	1142112356	0	9.72011e+07	2.43003e+07	0
MQ1_D0_10	M10	D0	1.70192e+08	7.78022e+08	0	3330907405	5.83517e+08	2.43132e+07	6.32143e+08	0	0	1.94506e+08	8.02335e+08	0	0	0	0	0	0	0	0	0	0	0	2.91758e+08	9.72528e+07	0	6759067581	0	2.43132e+07	0	9.72528e+07	2.43132e+07	0	1.94506e+08	0	7.78022e+08	4.86264e+07	8.75275e+08	0	9.72528e+07	4.86264e+07	2.43132e+07	2.43132e+07	7.05083e+08	1.70192e+08	4.86264e+07	2.18819e+08	0
MQ1_D0_12	M12	D0	0	7.29146e+07	0	2843671009	1020804978	0	4.86098e+07	0	0	0	3.88878e+08	0	0	0	0	0	0	0	0	4.86098e+07	0	2.43049e+07	2.43049e+07	9.72195e+07	0	40783589345	0	0	0	0	0	0	4.86098e+07	0	0	0	2.43049e+07	0	0	0	0	6440793311	1822866031	1.45829e+08	4.86098e+07	4.86098e+07	0
MQ1_D0_13	M13	D0	0	3.15954e+08	0	6780853459	7.29124e+07	0	0	0	0	9.72165e+07	3.15954e+08	0	0	2.43041e+07	0	0	0	0	0	1.70129e+08	0	0	4.86083e+07	4.86083e+07	1.45825e+08	11204205894	0	0	0	0	0	0	4.86083e+07	0	2.43041e+08	0	1.45825e+08	0	2.43041e+07	2.43041e+07	0	11228510029	3840053213	7.29124e+07	7.29124e+07	1895722472	0
MQ1_D0_14	M14	D0	0	1.21533e+08	0	13903415003	6.31973e+08	0	6.80587e+08	0	0	291680035	1166720140	0	7.292e+07	0	0	0	0	0	0	0	0	2.43067e+07	9.72267e+07	2.43067e+07	583360070	5493307326	0	0	0	4.86133e+07	0	0	1.70147e+08	0	1045186792	2.43067e+07	4.13213e+08	0	4.86133e+07	1.94453e+08	0	2.43067e+08	12688081523	9.72267e+07	2.43067e+07	1458400175	0
MQ1_D0_15	M15	D0	7.29217e+07	1142440447	2.43072e+08	1069518717	8.50754e+08	0	2.43072e+08	2.43072e+07	0	7.29217e+07	1.45843e+08	0	0	4.86145e+07	0	0	0	0	0	0	2.43072e+07	4.86145e+07	0	2.43072e+07	0	8726300438	0	0	0	1.21536e+08	0	0	8.99368e+08	0	1482741857	1.21536e+08	9.96597e+08	0	7.29217e+07	1.45843e+08	0	5882352941	1118133204	0	4.86145e+07	9.7229e+07	0
MQ1_D0_16	M16	D0	0	9.72203e+07	4.86102e+07	3815897576	3354101054	0	4.86102e+07	0	0	0	1458304806	0	0	0	0	0	0	9.72203e+07	0	0	2.43051e+07	0	243050801	0	2.43051e+07	17353827194	0	0	0	2.18746e+08	0	0	2.43051e+07	0	1.21525e+08	4.86102e+07	1.21525e+08	0	0	2.43051e+07	0	2.18746e+08	5298507463	4.86102e+08	9.72203e+07	7.29152e+07	0
MQ1_D0_17	M17	D0	3.64502e+08	8.26204e+08	0	2673012087	2.18701e+08	0	194400879	0	0	7.29003e+07	1628107362	0	4.86002e+07	2.43001e+07	7.29003e+07	0	0	0	0	0	0	2.43001e+07	2.43001e+07	4.86002e+07	0	4.37402e+08	0	0	0	2.91601e+08	0	0	4.86002e+08	0	1093504945	1.45801e+08	9.72004e+08	0	2.43001e+07	3.15901e+08	0	5.58903e+08	3110414064	2.43001e+07	0	0	0
MQ1_D0_18	M18	D0	0	0	826446281	2503646087	1.21536e+08	0	4.86145e+07	0	0	2.43072e+07	5.59067e+08	0	0	0	0	0	0	0	0	0	0	2552260574	0	1.21536e+08	0	12153621779	0	0	0	2.43072e+07	0	0	4.86145e+07	0	1.45843e+08	9.7229e+07	0	0	0	2.43072e+07	0	12396694215	2260573651	4.3753e+08	0	826446281	0
MQ1_D0_19	M19	D0	0	0	0	875146558	7.29289e+08	0	0	0	0	2.43096e+07	1725983489	0	0	0	0	0	0	0	0	0	0	0	4.86193e+07	7.29289e+07	0	2.67406e+08	0	0	0	0	0	0	0	0	4.86193e+07	0	2.43096e+07	0	0	0	0	35346197094	875146558	1.45858e+08	2.43096e+08	4.86193e+07	0
MQ1_D0_21	M21	D0	2.43013e+08	1.70109e+08	2114209320	15795816759	1117857801	0	1.21506e+08	0	0	0	3572284713	0	0	0	0	0	0	0	0	0	0	0	4.86025e+07	8.01941e+08	0	0	0	0	0	4.86025e+07	7.29038e+07	0	1.21506e+08	0	7.29038e+07	2.43013e+07	704736440	0	0	0	0	9.7205e+07	4471431206	3.40218e+08	0	0	0
MQ1_D0_22	M22	D0	194459280	9.72296e+07	1020911220	4739944949	2.43074e+07	0	9.72296e+07	0	0	0	6.07685e+08	0	0	0	0	0	0	0	0	0	4.86148e+07	0	2.43074e+07	9.72296e+07	0	2114744669	0	0	0	9.72296e+07	0	0	4.86148e+07	0	170151870	0	194459280	0	0	4.86148e+07	0	3.15996e+08	8.99374e+08	4.86148e+07	0	4.13226e+08	0
MQ1_D0_23	M23	D0	1.70167e+08	2.43095e+08	3.40333e+08	12738188695	0	0	1409952184	0	0	9.72381e+07	9845355767	0	0	4.8619e+07	0	0	0	0	0	0	0	0	7.29286e+07	5.83428e+08	0	0	0	7.29286e+07	0	2.43095e+07	3.16024e+08	0	0	0	1118237939	2.43095e+07	2795594847	9.72381e+07	2.43095e+07	7.29286e+07	0	1.94476e+08	3476261419	1.21548e+08	7.29286e+07	0	0
MQ1_D0_24	M24	D0	4.86055e+07	9.7211e+07	2.43028e+07	7582461786	899202199	0	1.94422e+08	0	0	7.29083e+07	1701193349	0	0	0	0	0	0	0	0	0	0	0	9.7211e+07	1336651917	0	1020716010	0	0	0	7.29083e+07	0	0	7.29083e+07	0	2.18725e+08	0	3.40239e+08	0	4.86055e+07	9.7211e+07	0	7.29083e+07	8.74899e+08	9.7211e+07	0	2.43028e+07	0
MQ1_D0_25	M25	D0	121481992	2.42964e+07	9.71856e+08	7410401509	4.61632e+08	0	7.28892e+07	0	0	2.42964e+07	1433487505	0	0	0	0	0	0	0	0	0	0	0	4.85928e+07	4.13039e+08	0	2.42964e+07	0	0	0	7.28892e+07	2.42964e+07	0	2.42964e+07	0	558817163	0	4.13039e+08	0	0	2.42964e+07	0	1.94371e+08	1433487505	0	0	4.13039e+08	0
MQ1_D0_26	M26	D0	1.70086e+08	2.4298e+07	2599890131	4033474408	2.4298e+07	0	1.45788e+08	2.4298e+07	0	2.4298e+07	2842870517	0	2.4298e+07	0	0	0	0	0	0	0	0	0	0	8.01835e+08	0	7.28941e+07	0	0	0	121490193	0	0	4.85961e+07	0	1.94384e+08	2.4298e+07	7.28941e+07	0	0	2.4298e+07	0	2186823474	8.99027e+08	0	0	0	0
MQ1_D0_28	M28	D0	1.70206e+08	2.67466e+08	1458907440	2455827525	1.94521e+08	0	3.89042e+08	0	0	7.29454e+07	9.72605e+08	0	2.43151e+07	2.43151e+07	0	0	0	0	0	0	0	0	0	8.02399e+08	0	2.43151e+07	0	0	0	2.43151e+07	0	0	121575620	0	3.64727e+08	7.29454e+07	9.72605e+07	0	7.29454e+07	2.43151e+07	0	4.86302e+07	1240071324	4.86302e+07	0	145890744	0
MQ1_D0_29	M29	D0	4.37485e+08	1142322973	21947183921	16332788035	2916569292	0	243047441	0	0	9.7219e+07	1531198878	0	0	1.21524e+08	0	2.43047e+07	4.86095e+07	0	0	0	2.43047e+07	0	9.7219e+07	2454779154	0	1.21524e+08	0	0	0	9.7219e+07	0	0	1.21524e+08	0	1361065670	1.94438e+08	8.02057e+08	0	0	0	0	2503388642	6100490769	486094882	0	2284645945	0
MQ1_D0_30	M30	D0	2.6738e+08	8.02141e+08	6417125766	12153647283	1.45844e+08	0	1.21536e+08	0	0	1.21536e+08	2746724286	0	0	0	0	0	2.43073e+07	0	0	0	0	0	7.29219e+07	3646094185	0	2.43073e+07	0	0	0	7.29219e+07	0	0	0	0	7.77833e+08	9.72292e+07	899369899	0	0	4.86146e+07	0	1.21536e+08	2746724286	9.72292e+07	0	3.40302e+08	0
MQ1_D0_31	M31	D0	0	5.34709e+08	4.37489e+08	14485741577	0	0	4.37489e+08	2.43049e+07	0	4.86099e+07	2503408360	0	0	4.86099e+07	0	2.43049e+07	0	0	0	0	0	0	1.94439e+08	5.10404e+08	0	0	0	0	0	1.21525e+08	4.86099e+07	0	2.43049e+08	0	8.26368e+08	1.70135e+08	5.83318e+08	0	0	2.43049e+08	0	5468610495	5930404270	6.31928e+08	0	3038116941	0
MQ1_D0_32	M32	D0	7.29188e+07	2.67369e+08	6343933563	10378772534	0	0	4.86125e+08	0	0	4.86125e+07	4350820336	0	0	0	0	0	0	0	0	0	0	0	9.7225e+07	1798663156	0	4.86125e+07	0	0	0	2.43063e+07	0	0	170143812	0	2.67369e+08	2.43063e+07	9.7225e+07	0	0	2.43063e+07	0	2.43063e+08	7389102694	3.64594e+08	2.43063e+07	6.80575e+08	0
MQ1_D0_33	M33	D0	0	5.58889e+08	2.42995e+07	9695510744	0	0	1.70097e+08	0	0	1.21498e+08	5.3459e+08	0	0	0	0	4.85991e+07	0	0	0	0	0	0	2.42995e+07	2.42995e+07	0	0	0	0	0	7.28986e+07	0	0	0	0	3.15894e+08	1.21498e+08	7.53285e+08	0	7.28986e+07	7.28986e+07	0	5297296597	5977683316	145797154	0	0	0
MQ1_D0_34	M34	D0	1.70139e+08	5.34722e+08	2.43056e+07	12784722222	1142361111	0	3.88889e+08	0	0	7.29167e+07	2868055556	0	0	0	0	0	0	0	0	2.43056e+07	0	0	1.21528e+08	9.72222e+08	0	4.86111e+07	0	0	0	7.29167e+07	0	0	218750000	0	4.13194e+08	1.21528e+08	1385416667	0	4.86111e+07	1.21528e+08	0	4.13194e+08	6003472222	656250000	0	4.61806e+08	0
MQ1_D0_35	M35	D0	2.9166e+08	2576332979	7.29151e+07	3718669300	0	0	6.56236e+08	0	0	1.21525e+08	5.10406e+08	0	7.29151e+07	4.86101e+07	0	2.4305e+07	0	0	0	6.07626e+08	0	0	9.72201e+07	2.4305e+07	2.4305e+07	0	0	2.4305e+07	0	2.18745e+08	0	0	4.86101e+08	0	1215251405	4.86101e+07	1628436883	0	0	2.67355e+08	0	1.21525e+08	8871335257	4.86101e+08	0	461795534	0
MQ1_D0_36	M36	D0	0	2.18751e+08	8.75005e+08	4326413753	1336813238	0	2.43057e+07	0	0	0	1336813238	0	0	0	0	0	0	0	0	0	0	2.43057e+07	4.86114e+07	4.86114e+07	0	0	0	0	0	0	0	0	1.21528e+08	0	2.18751e+08	2.43057e+07	1.94446e+08	0	0	0	0	9.72228e+07	6611149106	3.64585e+08	0	3.4028e+08	0
MQ1_D0_37	M37	D0	1.94485e+08	1.94485e+08	2.18796e+08	5737316264	2.43107e+07	0	1.70175e+08	0	0	0	2965900780	0	0	0	0	2.43107e+07	0	0	0	0	2.43107e+07	0	4.86213e+07	5.83456e+08	0	0	0	0	0	2.18796e+08	1.45864e+08	0	1.21553e+08	0	6.80699e+08	2.43107e+08	364659932	0	0	1.21553e+08	0	2698483497	3160386077	2.91728e+08	0	2.91728e+08	0
MQ1_D0_38	M38	D0	0	3.40301e+08	1020904229	3354399611	2.91687e+08	0	1.94458e+08	0	0	4.86145e+07	3184248906	0	0	0	0	0	0	0	0	0	0	0	9.7229e+07	1.45843e+08	0	2.43072e+07	0	0	0	4.86145e+07	0	0	1.70151e+08	0	2.43072e+08	7.29217e+07	2.91687e+08	0	2.43072e+07	0	0	9.7229e+07	6028196403	2.91687e+08	0	9.7229e+07	0
MQ1_D0_39	M39	D0	0	1.70118e+08	6.07565e+08	4617492447	2.18723e+08	0	7.29078e+07	0	0	2.43026e+07	5.83262e+08	0	0	0	0	0	0	0	0	0	0	0	0	1.70118e+08	2.43026e+07	0	0	0	0	0	0	0	0	0	1.94421e+08	0	3.88841e+08	0	0	0	0	1360945142	3062126570	2.43026e+07	0	4.37447e+08	0
MQ1_D0_40	M40	D0	0	3.16051e+08	0	8.26595e+08	0	0	2.43116e+07	0	0	2.43116e+07	3.16051e+08	0	0	0	0	0	0	0	0	0	0	2.43116e+07	2.43116e+07	9.72465e+07	0	0	0	0	0	0	0	0	7.29349e+07	0	194493007	7.29349e+07	4.86233e+07	0	0	1.21558e+08	0	9.72465e+07	2893083479	7.29349e+07	0	0	0
MQ1_D21_01	M01	D21	7.29167e+07	7.29167e+07	4.86111e+07	3986111111	1.21528e+08	0	0	0	0	0	9.72222e+07	0	0	0	0	0	0	7.04861e+08	0	37770833333	0	0	0	0	0	7.04861e+08	0	0	0	0	0	0	1.45833e+08	0	1.21528e+08	0	7.29167e+07	0	0	0	0	7.29167e+07	6.80556e+08	0	0	4.86111e+07	1.70139e+08
MQ1_D21_02	M02	D21	7.28955e+07	4.8597e+07	9.7194e+07	8.50448e+08	4.8597e+07	0	2.42985e+07	0	0	0	7.28955e+07	0	0	0	0	0	0	7.04657e+08	0	27700000000	0	0	7.28955e+07	0	0	1239223881	0	0	0	0	0	0	0	0	4.8597e+07	0	2.42985e+07	0	0	0	0	4.8597e+07	1919582090	0	2.42985e+07	2.42985e+07	1700895522
MQ1_D21_03	M03	D21	1.45831e+08	0	3.88883e+08	3281202628	9.23598e+08	0	0	0	0	4.86104e+07	1.70136e+08	0	0	0	0	0	0	4.86104e+07	0	8555432036	0	0	7.29156e+07	7.29156e+07	0	25836432542	0	0	0	2.43052e+07	0	0	0	0	7.29156e+07	0	7.29156e+07	0	0	0	0	7.53461e+08	9.23598e+08	0	4.86104e+07	2.43052e+07	7.53461e+08
MQ1_D21_04	M04	D21	48606466	218729097	1020735786	9308138239	534671126	0	24303233	0	0	48606466	218729097	0	0	0	0	0	0	24303233	0	11203790412	0	0	0	0	0	26927982163	0	0	0	0	0	0	170122631	0	218729097	24303233	72909699	0	0	0	0	48606466	631884058	0	194425864	243032330	923522854
MQ1_D21_05	M05	D21	1.45842e+08	194456290	194456290	1871641791	1.21535e+08	0	2.4307e+07	0	0	2.4307e+07	2.4307e+07	0	0	0	0	0	0	5.10448e+08	0	10695095949	0	0	4.86141e+07	0	0	3.64606e+08	0	0	0	2.4307e+07	0	0	1.70149e+08	0	3.15991e+08	2.4307e+07	9.72281e+07	0	0	0	0	2.4307e+08	1118123667	2.4307e+07	0	1.45842e+08	0
MQ1_D21_06	M06	D21	0	631697506	2.18665e+08	5588093323	6.07401e+08	0	4.85921e+07	2.42961e+07	0	2.42961e+07	9.71842e+07	0	0	0	0	0	0	6.8029e+08	0	7118744972	0	0	2.42961e+07	0	0	1.70072e+08	0	0	0	1.94368e+08	0	0	3.64441e+08	0	1.2148e+08	2.42961e+07	2.18665e+08	0	0	4.85921e+07	0	1.45776e+08	6.8029e+08	0	2.42961e+07	2.67257e+08	0
MQ1_D21_07	M07	D21	0	1.7015e+08	9.72285e+07	6101086142	4.37528e+08	0	0	0	0	2.43071e+07	9.72285e+07	0	0	0	0	0	0	1555655431	0	42002696629	0	0	7.29213e+07	1.7015e+08	0	2284868914	0	0	0	1.7015e+08	0	0	0	0	4.86142e+07	0	1.7015e+08	0	0	0	0	5.10449e+08	8.26442e+08	2.18764e+08	9.72285e+07	1.21536e+08	1312584270
MQ1_D21_08	M08	D21	1.45769e+08	2.42948e+07	2.42948e+07	3182620564	1.21474e+08	0	2.42948e+07	0	0	4.85896e+07	1.70064e+08	0	0	0	0	0	0	2575250227	0	11540036397	0	0	4.85896e+07	2.42948e+07	0	6.0737e+08	0	0	0	7.28844e+07	0	0	0	0	2.18653e+08	0	4.85896e+07	0	0	0	0	1287625114	1117561419	2.42948e+07	2.42948e+07	2.42948e+07	4.85896e+08
MQ1_D21_09	M09	D21	1.45875e+08	4.86249e+07	1.70187e+08	1701870187	7.29373e+07	0	2.43124e+07	0	0	2.43124e+07	1.45875e+08	0	0	0	0	0	0	1.21562e+08	2.43124e+07	12253465347	0	0	2.43124e+07	4.86249e+07	0	4.13311e+08	0	0	0	0	0	0	2.43124e+07	0	9.72497e+07	0	7.29373e+07	0	0	0	0	8.75248e+08	7.29373e+08	2.43124e+07	2.43124e+07	1.21562e+08	4.61936e+08
MQ1_D21_10	M10	D21	121484375	72890625	0	3280078125	24296875	0	0	0	72890625	24296875	218671875	0	0	0	0	0	0	242968750	0	16278906250	0	0	0	0	0	583125000	0	0	0	97187500	0	0	145781250	0	97187500	0	145781250	0	0	0	0	97187500	2745546875	48593750	0	48593750	753203125
MQ1_D21_12	M12	D21	2.91781e+08	4.86301e+08	0	3.64726e+08	7.05137e+08	0	7.29452e+07	0	0	1.21575e+08	3.40411e+08	0	0	2.43151e+07	0	0	0	9.48288e+08	0	3160958904	0	0	145890411	2.43151e+08	0	9507191781	0	0	0	3.64726e+08	0	0	2.18836e+08	0	7.05137e+08	2.43151e+07	8.02397e+08	0	4.86301e+07	7.29452e+07	0	145890411	145890411	0	2.43151e+07	2.43151e+07	0
MQ1_D21_13	M13	D21	9.72328e+07	4.37547e+08	0	2844058600	5.3478e+08	0	0	0	0	2.43082e+07	2.6739e+08	0	0	0	0	0	0	9.23711e+08	0	7.77862e+08	0	1045252306	2.43082e+07	0	4.86164e+07	13734129137	0	0	0	9.72328e+07	0	0	2.43082e+08	0	7.29246e+07	0	4.86164e+07	0	0	1.21541e+08	0	1725881715	1458491590	1.70157e+08	7.29246e+07	2.18774e+08	0
MQ1_D21_14	M14	D21	2.18734e+08	3.15949e+08	0	1847088608	2.91646e+08	0	4.86076e+07	0	0	2.43038e+07	3.15949e+08	0	0	0	0	0	0	1944303797	0	2041518987	0	9.72152e+07	4.86076e+07	4.86076e+07	4.86076e+07	31837974684	0	0	0	2.43038e+07	0	0	2.43038e+08	0	1.21519e+08	0	4.86076e+07	0	0	0	0	5371139241	1117974684	7.29114e+07	9.72152e+07	4.86076e+07	0
MQ1_D21_15	M15	D21	1.70037e+08	4.8582e+07	0	6.31566e+08	2.91492e+08	0	0	0	0	2.4291e+07	7.2873e+07	0	0	0	0	0	0	5.10111e+08	0	2356226880	0	0	2.4291e+07	0	0	7481627620	0	0	0	4.8582e+07	0	0	0	0	2.18619e+08	0	4.8582e+07	0	0	4.8582e+07	0	1141676942	2.18619e+08	0	0	0	0
MQ1_D21_16	M16	D21	145802651	4.86009e+07	2.43004e+07	6.31811e+08	3.64507e+08	0	2.43004e+07	0	0	0	9.72018e+07	0	0	0	0	0	0	1482326951	0	3693667158	0	0	9.72018e+07	7.29013e+07	2.43004e+07	11445508100	0	0	0	1.21502e+08	0	0	4.86009e+07	0	4.86009e+07	0	4.86009e+07	0	0	2.43004e+07	0	5.10309e+08	4762886598	145802651	4.86009e+07	0	0
MQ1_D21_17	M17	D21	1.94412e+08	6.8044e+08	7.29043e+07	1433784928	2.43014e+07	0	0	2.43014e+07	0	0	1.45809e+08	0	0	0	0	0	0	1530990686	0	7168924640	0	0	4.86029e+07	0	0	8408298052	0	0	0	1.94412e+08	0	0	7.29043e+07	0	2.18713e+08	0	0	0	2.43014e+07	4.86029e+07	0	13438696020	1409483489	7.29043e+07	4.86029e+07	1.7011e+08	2.18713e+08
MQ1_D21_18	M18	D21	243006034	121503017	0	8.74822e+08	121503017	0	0	2.43006e+07	0	0	1.94405e+08	0	0	0	0	0	0	1409434997	0	2916072408	0	0	4.86012e+07	2.43006e+07	0	5491936369	0	0	0	7.29018e+07	0	0	2.43006e+07	0	1.94405e+08	0	1.45804e+08	0	0	2.43006e+07	0	19197476687	9.96325e+08	7.29018e+07	0	4.86012e+07	0
MQ1_D21_19	M19	D21	0	0	0	1.70166e+08	9.72376e+07	0	0	0	0	0	1.21547e+08	0	0	0	0	0	0	3184530387	0	4594475138	0	2.43094e+07	2.67403e+08	0	2.43094e+07	39502762431	0	0	0	0	0	0	4.86188e+07	0	2.43094e+07	0	0	0	0	2.43094e+07	0	18110497238	1482872928	0	0	0	0
MQ1_D21_20	M20	D21	2.43005e+08	2.43005e+07	1.70104e+08	3790880829	4.37409e+08	0	0	0	0	4.8601e+07	3.40207e+08	0	0	0	0	0	0	1749637306	0	8505181347	0	0	9.72021e+07	1.21503e+08	0	13146580311	0	0	0	0	0	0	4.8601e+07	0	1.70104e+08	0	1.45803e+08	0	0	0	0	6439637306	6.56114e+08	2.43005e+07	7.29016e+07	3.88808e+08	3353471503
MQ1_D21_21	M21	D21	2.67356e+08	4.61797e+08	3.64577e+08	12274078862	1.94441e+08	0	1.45831e+08	4.86102e+07	0	9.72204e+07	1531221719	0	0	0	0	0	2.43051e+07	0	0	0	0	0	2.43051e+07	0	0	0	0	0	0	1.70136e+08	2.43051e+07	0	1.21526e+08	0	2.91661e+08	0	5176987718	0	2.43051e+07	0	0	3.15966e+08	3086748546	4.37492e+08	0	0	0
MQ1_D21_22	M22	D21	267357513	9.72209e+07	6.80546e+08	3961752237	1.45831e+08	0	2.43052e+07	0	0	0	3.15968e+08	0	2.43052e+07	0	0	0	0	4.86105e+07	0	0	7.29157e+07	0	2.43052e+07	2.43052e+07	0	20659444183	0	0	0	2.43052e+07	0	0	4.86105e+07	0	2.18747e+08	0	2.43052e+08	0	0	0	0	7.04852e+08	1118040509	7.29157e+07	2.43052e+07	1.70137e+08	7.29157e+07
MQ1_D21_23	M23	D21	7.77718e+08	5.83288e+08	0	5565543576	7.29111e+07	0	1.21518e+08	0	0	2.67341e+08	1045058401	0	2.43037e+07	2.43037e+07	0	0	0	0	0	0	0	0	0	0	0	2.43037e+07	0	0	0	1.94429e+08	4.86074e+07	0	1.70126e+08	0	1020754717	7.29111e+07	1482524708	0	2.43037e+07	4.86074e+07	0	7.29111e+07	1458221024	4.86074e+07	0	0	0
MQ1_D21_24	M24	D21	1.9441e+08	2.18712e+08	8.01942e+08	4058313595	1.9441e+08	0	4.86026e+07	2.43013e+07	0	0	9.23449e+08	0	2.43013e+07	0	0	0	0	0	0	2.43013e+07	0	0	7.29038e+07	1.70109e+08	0	13317100900	0	0	0	4.86026e+07	0	0	2.43013e+07	0	2.91615e+08	4.86026e+07	4.13122e+08	0	9.72051e+07	0	0	1603884415	3620890573	2.67314e+08	7.29038e+07	3.8882e+08	2.43013e+07
MQ1_D21_25	M25	D21	218776890	218776890	3549047326	7171020283	1.7016e+08	0	2.43085e+08	0	0	0	1045267363	0	0	0	0	0	0	0	0	0	0	0	1.7016e+08	4.86171e+07	0	22874339275	0	0	0	218776890	0	0	0	0	1.7016e+08	4.86171e+07	5.34788e+08	0	0	2.43085e+07	0	3986601106	3305961893	291702520	1.21543e+08	364628150	7.29256e+07
MQ1_D21_26	M26	D21	4.86047e+07	4.86047e+07	2794767442	5443720930	3.1593e+08	0	1.45814e+08	2.43023e+07	0	0	6.3186e+08	0	0	0	0	0	0	0	0	0	0	0	9.72093e+07	2.43023e+07	0	24521046512	0	0	0	9.72093e+07	4.86047e+07	0	7.2907e+07	0	3.40233e+08	0	9.72093e+07	0	0	2.43023e+07	0	1846976744	8.99186e+08	7.2907e+07	2.43023e+07	4.37442e+08	4.86047e+07
MQ1_D21_27	M27	D21	1.70127e+08	3.15951e+08	1093676262	6659273242	850637093	0	1.45824e+08	2.43039e+07	0	7.29118e+07	7.04814e+08	0	0	0	0	0	0	0	0	0	1.45824e+08	0	4.86078e+07	2.43039e+08	0	1944313355	0	0	0	1.70127e+08	0	0	7.29118e+07	0	2.18735e+08	2.43039e+07	2.67343e+08	0	0	4.86078e+07	0	3.88863e+08	1676970269	2.43039e+07	0	3.88863e+08	0
MQ1_D21_28	M28	D21	2.431e+07	1.2155e+08	1069639066	3063057325	2.9172e+08	0	4.862e+07	0	0	0	8.99469e+08	0	0	0	0	0	0	9.72399e+07	0	4.3758e+08	0	0	0	1.2155e+08	0	4594585987	0	0	0	4.862e+07	0	0	2.431e+07	0	1.2155e+08	2.431e+07	9.72399e+07	0	0	0	0	4.6189e+08	6.80679e+08	9.72399e+07	2.431e+07	7.29299e+07	0
MQ1_D21_29	M29	D21	1.21511e+08	2.43021e+07	5.83251e+08	2503119869	1.21511e+08	0	2.43021e+07	0	0	0	4.86043e+08	0	0	0	0	0	0	0	0	0	2.43021e+07	0	0	4.86043e+07	0	1555336617	0	0	0	4.86043e+07	0	0	4.86043e+07	0	1.21511e+08	0	2.18719e+08	0	0	0	0	3.4023e+08	5.83251e+08	0	2.43021e+07	1.21511e+08	0
MQ1_D21_30	M30	D21	1361017222	1385321101	1458232738	9381297280	9.72155e+07	0	7.29116e+08	7.29116e+07	0	4.3747e+08	1579752133	0	7.29116e+07	0	0	2.43039e+07	2.43039e+07	0	0	0	1.21519e+08	0	7.29116e+07	5.10381e+08	0	7.29116e+08	0	4.86078e+07	0	4.61774e+08	2.18735e+08	0	4.61774e+08	2.43039e+07	2235956865	2.91647e+08	12103331724	0	4.86078e+07	4.3747e+08	0	4.61774e+08	2722034444	7.29116e+07	0	7.04812e+08	0
MQ1_D21_31	M31	D21	1.21519e+08	2.91646e+08	7.29114e+08	1604050633	1.70127e+08	0	4.86076e+07	0	0	2.43038e+07	7.29114e+08	0	0	4.86076e+07	0	2.43038e+07	0	0	0	0	0	2.43038e+07	4.86076e+07	2.43038e+07	0	0	0	0	0	9.72152e+07	0	0	1.45823e+08	2.43038e+08	2.43038e+08	0	2.18734e+08	0	2.43038e+07	7.29114e+07	0	1190886076	6246075949	0	0	2.91646e+08	0
MQ1_D21_32	M32	D21	4.37475e+08	2.18738e+08	0	1.94434e+08	2.43042e+07	0	6.31909e+08	0	0	1.21521e+08	4.86084e+07	0	0	4.86084e+07	0	4.86084e+07	0	0	7.29126e+07	2.43042e+07	0	4.6178e+08	2.9165e+08	1.21521e+08	0	9.72168e+07	0	0	0	4.13171e+08	0	0	2.43042e+07	5.34692e+08	6.31909e+08	0	6.80517e+08	0	0	1.94434e+08	0	22918855351	21217561740	0	0	9.72168e+07	0
MQ1_D21_33	M33	D21	3.40239e+08	4.3745e+08	1.21514e+08	1944223108	2.18725e+08	0	2.67331e+08	2.43028e+07	0	2.18725e+08	4.3745e+08	0	0	2.43028e+07	0	0	0	0	0	0	0	0	0	0	0	2.43028e+07	2.43028e+07	0	0	1.94422e+08	0	0	1.7012e+08	0	4.3745e+08	1.7012e+08	9.47809e+08	0	0	4.86056e+07	0	3353784861	1045019920	0	0	1.45817e+08	0
MQ1_D21_34	M34	D21	9.72591e+07	2.43148e+08	0	2285587975	4.86295e+07	0	9.72591e+07	0	0	0	3.89036e+08	0	0	0	0	0	0	0	0	0	0	2.43148e+07	4.86295e+07	0	0	0	2.43148e+07	0	0	0	0	0	0	1.21574e+08	316091954	2.43148e+07	316091954	0	0	4.86295e+07	0	2820512821	3087975243	9.72591e+07	0	9.72591e+07	0
MQ1_D21_35	M35	D21	7.29114e+07	1871392405	0	7558481013	0	0	4.86076e+07	0	0	0	1215189873	0	0	0	0	0	0	0	0	0	4.86076e+07	1336708861	1.9443e+08	0	7.29114e+07	2.43038e+07	0	0	0	3.40253e+08	0	0	5.58987e+08	2.18734e+08	6.80506e+08	9.72152e+07	1190886076	0	0	1.21519e+08	0	1652658228	13488607595	7.29114e+07	0	6.31899e+08	0
MQ1_D21_36	M36	D21	5.59108e+08	9.96672e+08	0	5664011887	7.29272e+07	0	9.72363e+07	0	0	4.86181e+07	1239762259	0	4.86181e+07	7.29272e+07	0	0	0	0	0	0	0	218781575	4.86181e+07	0	2.43091e+07	0	0	0	0	8.50817e+08	0	0	3.16018e+08	0	1239762259	9.72363e+07	1653016345	0	4.86181e+07	461872214	0	1507161961	7122555721	2.43091e+07	0	680653789	0
MQ1_D21_38	M38	D21	6.56189e+08	4.61763e+08	0	2673363577	6.56189e+08	0	7.29099e+07	0	0	2.43033e+07	8.50616e+08	0	0	0	0	2.43033e+07	0	0	0	0	0	1.4582e+08	97213221	1.21517e+08	1239468568	0	0	0	0	2.43033e+07	0	0	1.21517e+08	2.43033e+07	7.53402e+08	97213221	4.86066e+07	0	4.86066e+07	1.21517e+08	0	3.6455e+08	6488982502	2.43033e+07	0	3.40246e+08	0
MQ1_D21_39	M39	D21	2.91688e+08	7.04912e+08	0	3719017632	6.56297e+08	0	3.15995e+08	0	0	1.21537e+08	1215365239	0	0	2.43073e+07	0	0	0	0	0	0	0	2.43073e+07	0	2.18766e+08	6.07683e+08	0	0	0	4.86146e+07	7.29219e+07	0	0	2.43073e+08	4.86146e+07	7.77834e+08	2.18766e+08	5.10453e+08	0	4.86146e+07	7.29219e+07	0	5.34761e+08	5.10453e+08	0	2.43073e+07	2.91688e+08	0
MQ1_D21_40	M40	D21	2.43243e+08	2.43243e+08	7.2973e+07	4.62162e+08	1.21622e+08	0	4.86486e+07	2.43243e+07	0	0	2.91892e+08	0	0	2.43243e+07	0	0	0	0	0	0	0	0	2.43243e+07	2.43243e+07	0	0	0	0	0	1.7027e+08	0	0	1.94595e+08	0	3.40541e+08	7.2973e+07	1.7027e+08	0	0	4.86486e+07	0	4.86486e+07	1167567568	0	0	2.43243e+07	0
MQ1_D42_01	M01	D42	5.59108e+08	1069598713	2.43091e+08	5615393246	9.72362e+07	0	4.86181e+07	0	0	2.43091e+07	218781555	0	0	0	0	0	0	5.59108e+08	0	34275776955	0	0	1.21545e+08	0	0	6.32036e+08	0	0	0	145854370	0	7.29272e+07	4.37563e+08	0	6.07727e+08	7.29272e+07	7.29272e+08	0	2.43091e+07	0	0	8.99435e+08	2260742735	7.29272e+07	2.43091e+07	145854370	2017652119
MQ1_D42_02	M02	D42	7.29155e+07	9.72206e+07	1.21526e+08	6222120554	3.64577e+08	0	2.43052e+07	0	0	0	2.18746e+08	0	0	0	0	0	0	413187693	0	38620896717	0	0	0	0	0	7.29155e+08	0	0	0	0	0	0	0	0	1.21526e+08	0	2.43052e+07	0	0	0	0	1.45831e+08	1166647604	0	0	4.86103e+07	2187464257
MQ1_D42_03	M03	D42	3.1601e+08	2.91702e+08	486169684	7997491303	364627263	0	7.29255e+07	0	0	4.8617e+07	3.40319e+08	0	0	0	0	0	0	364627263	0	43998356406	0	0	9.72339e+07	0	0	486169684	0	0	0	9.72339e+07	0	0	3.40319e+08	0	3.1601e+08	7.29255e+07	121542421	0	0	0	0	121542421	1142498758	0	7.29255e+07	2.91702e+08	3986591409
MQ1_D42_04	M04	D42	1.45811e+08	4.86036e+07	486036215	6172659931	2.18716e+08	0	2.43018e+07	0	0	0	5.10338e+08	0	0	0	0	0	0	3.40225e+08	0	34119742295	0	0	0	2.43018e+07	0	7.29054e+08	0	0	0	2.43018e+07	0	0	7.29054e+07	0	2.43018e+07	0	2.43018e+07	0	0	0	0	7.29054e+07	6.31847e+08	0	4.86036e+07	3.40225e+08	2162861157
MQ1_D42_05	M05	D42	4.13066e+08	6.07451e+08	5.10259e+08	3596108146	1.45788e+08	0	2.4298e+07	0	0	2.4298e+07	2.4298e+08	0	0	0	0	0	0	5.10259e+08	4.85961e+07	8844482198	2.4298e+07	0	1.2149e+08	0	0	3.88768e+08	0	0	0	4.85961e+07	0	0	4.13066e+08	0	5.10259e+08	2.4298e+07	1.2149e+08	0	0	0	0	1.45788e+08	1093411261	2.4298e+07	2.4298e+07	1.45788e+08	9.71921e+07
MQ1_D42_06	M06	D42	2.43024e+07	1.45815e+08	291629015	1482447493	4.86048e+07	0	0	0	0	0	2.43024e+07	0	0	0	0	0	0	7.0477e+08	4.86048e+07	21191708426	0	0	3.40234e+08	0	0	1433842657	0	0	0	0	0	0	1.21512e+08	0	9.72097e+07	0	2.43024e+07	0	0	0	0	4.13141e+08	2308729702	7.29073e+07	0	2.43024e+07	4.13141e+08
MQ1_D42_07	M07	D42	121506743	1.70109e+08	5.10328e+08	2357230814	1.45808e+08	0	0	0	0	0	7.2904e+07	7.2904e+07	0	0	0	0	0	1263670127	2.43013e+07	12296482392	0	0	1.45808e+08	4.86027e+07	0	10012155624	0	0	0	7.2904e+07	0	0	9.72054e+07	0	121506743	0	121506743	0	0	0	0	1.70109e+08	1895505191	2.43013e+07	0	121506743	8.74849e+08
MQ1_D42_08	M08	D42	8.01808e+08	2.42972e+08	1336347242	4494986176	340161116	0	7.28917e+07	0	0	4.85944e+07	4.85944e+07	0	0	2.42972e+07	0	0	0	8.50403e+08	0	1895183361	0	0	2.42972e+07	9.71889e+07	0	1870886138	0	0	0	3.64458e+08	0	0	4.13053e+08	0	6.07431e+08	0	3.64458e+08	0	0	2.42972e+07	0	7.28917e+07	8.26106e+08	7.28917e+07	4.85944e+07	1.21486e+08	9.71889e+07
MQ1_D42_09	M09	D42	7.29269e+07	1.94472e+08	7.29269e+07	2625367880	3.64634e+08	0	7.29269e+07	0	0	2.4309e+07	2.67399e+08	0	0	0	0	0	0	2.91708e+08	0	43464423798	2.4309e+07	0	0	4.86179e+07	0	3160165041	0	0	0	0	0	0	1.45854e+08	0	2.18781e+08	0	9.4805e+08	0	0	0	0	3.64634e+08	9.23741e+08	2.4309e+07	2.4309e+07	7.29269e+07	7244070633
MQ1_D42_10	M10	D42	9.72337e+07	9.72337e+07	4.86169e+07	5979872624	8.26486e+08	0	0	0	0	0	1.94467e+08	0	0	0	0	0	0	1434197093	0	21440031115	0	0	1.21542e+08	0	0	3500413243	0	0	0	0	0	0	1.45851e+08	0	9.72337e+07	0	2.43084e+07	0	0	0	0	2.43084e+07	1823131898	4.86169e+07	7.29253e+07	243084253	5858330497
MQ1_D42_12	M12	D42	2.91647e+08	1.2152e+08	2.18735e+08	7.04814e+08	826333176	0	7.29118e+07	0	0	0	2.67343e+08	0	0	0	0	0	0	2.67343e+08	0	3718499292	0	0	7.29118e+07	2.43039e+07	0	81661160925	0	0	0	4.86078e+07	0	0	0	0	0	0	1.45824e+08	0	0	0	0	3.40255e+08	1895705521	4.86078e+07	9.72157e+07	9.72157e+07	6.07598e+08
MQ1_D42_13	M13	D42	1.94471e+08	4.61869e+08	0	2.43089e+08	2.43089e+07	0	4.86178e+07	0	1.21544e+08	2.43089e+07	4.86178e+07	0	0	0	0	0	0	5.59104e+08	0	1774548978	0	2.43089e+07	0	1.45853e+08	0	2746904582	0	0	0	7.29267e+07	0	0	1.70162e+08	0	8.50811e+08	2.43089e+07	2.43089e+08	0	7.29267e+07	9.72356e+07	0	4.86178e+08	8824127109	9.72356e+07	0	2.43089e+07	0
MQ1_D42_14	M14	D42	3.64561e+08	1.70129e+08	4.86082e+07	2.67345e+08	4.86082e+07	0	4.86082e+07	0	0	0	4.86082e+07	0	0	2.43041e+07	0	0	0	9.23555e+08	0	3961565635	0	2.43041e+07	2.18737e+08	2.43041e+07	0	3840045217	0	0	0	7.29123e+07	0	0	1.70129e+08	0	1.70129e+08	0	7.29123e+07	0	2.43041e+07	2.43041e+07	0	486081673	2333192031	2.43041e+07	2.43041e+07	0	0
MQ1_D42_15	M15	D42	2.91646e+08	4.61772e+08	4.86076e+07	1579747296	6.80507e+08	0	4.86076e+07	0	0	4.86076e+07	3.40253e+08	0	0	0	0	0	0	1968608169	0	14728105564	0	0	2.91646e+08	2.43038e+07	0	22869880092	0	0	0	388860873	0	0	2.67342e+08	0	2.91646e+08	4.86076e+07	607595114	0	0	2.43038e+07	0	1822785342	3426836443	1.45823e+08	9.72152e+07	2.43038e+07	0
MQ1_D42_16	M16	D42	7.77842e+08	6.31996e+08	0	2649522730	1166762303	0	1.45845e+08	0	0	1.45845e+08	6.80611e+08	0	2.43075e+07	0	0	0	0	2406447250	0	2819675565	0	0	4.86151e+07	7.29226e+07	2.43075e+07	4910124691	0	0	0	9.72302e+07	0	0	5.10459e+08	0	6.31996e+08	1.21538e+08	1020917015	0	2.43075e+07	2.18768e+08	0	6222732282	3354441621	3.64613e+08	0	1.45845e+08	0
MQ1_D42_17	M17	D42	8.75167e+08	8.26547e+08	2.43102e+07	2941533973	1.45861e+08	0	194481585	2.43102e+07	0	2.43102e+07	2.67412e+08	0	0	0	0	0	0	1920505652	0	6174790324	0	2.43102e+07	7.29306e+07	2.43102e+07	0	1021028321	0	0	0	194481585	0	0	388963170	0	6.07755e+08	2.43102e+07	1458611888	0	2.43102e+07	4.86204e+07	0	1239820105	1142579312	4.86204e+07	2.43102e+07	1896195454	1.70171e+08
MQ1_D42_18	M18	D42	5.59088e+08	4.13239e+08	2.18773e+08	1336948392	9.72326e+07	0	7.29245e+07	0	0	2.43082e+07	3.16006e+08	0	0	0	0	0	0	3694839192	0	7875841436	0	0	1.70157e+08	0	2.43082e+07	1993268512	0	2.43082e+07	0	291697831	0	0	1.70157e+08	0	8.99402e+08	0	3.8893e+08	0	2.43082e+07	1.45849e+08	0	3524682124	1725878833	9.72326e+07	0	4.86163e+07	9.72326e+07
MQ1_D42_19	M19	D42	7.2909e+08	3.64545e+08	9.72119e+07	2746237171	7.04787e+08	0	2.91636e+08	0	0	9.72119e+07	8.50604e+08	0	0	0	0	0	0	2964964025	0	8603256269	0	0	1.45818e+08	2.4303e+07	0	2405995397	0	0	0	3.15939e+08	0	0	510362660	0	7.2909e+08	7.2909e+07	7.2909e+08	0	4.8606e+07	2.4303e+07	0	4009992329	1847026770	1.45818e+08	7.2909e+07	1.21515e+08	4325931118
MQ1_D42_20	M20	D42	1.94463e+08	3.88926e+08	1.70155e+08	2163403652	5.8339e+08	0	7.29237e+07	0	0	2.43079e+07	364618593	0	0	0	0	0	0	1993248309	0	10014857356	0	0	7.29237e+07	4.86158e+07	0	22800816019	0	0	0	9.72316e+07	0	0	2.67387e+08	0	3.88926e+08	2.43079e+07	2.91695e+08	0	0	2.43079e+07	0	1361242747	5.59082e+08	4.86158e+07	4.86158e+07	0	1750169247
MQ1_D42_21	M21	D42	340275038	2.91664e+08	1555543031	18642211013	1.94443e+08	0	2.91664e+08	0	0	2.43054e+07	1288184073	0	0	0	0	2.43054e+07	2.43054e+07	0	0	0	4.61802e+08	0	1.45832e+08	4.86107e+07	0	2.67359e+08	0	0	0	1.21527e+08	0	0	9.72214e+07	2.43054e+07	340275038	0	3354139661	0	0	1.21527e+08	0	8.02077e+08	3572887899	170137519	7.29161e+07	0	0
MQ1_D42_22	M22	D42	9.71792e+07	7.28844e+07	1044676402	1919289204	1.21474e+08	0	4.85896e+07	0	0	2.42948e+07	3.40127e+08	0	0	0	0	0	0	0	0	4.13012e+08	0	0	2.42948e+07	0	0	2866786405	0	0	0	4.85896e+07	0	0	4.85896e+07	0	1.21474e+08	0	4.61601e+08	0	0	2.42948e+07	0	1.45769e+08	6.80254e+08	2.42948e+07	2.42948e+07	1.70064e+08	0
MQ1_D42_23	M23	D42	4.13202e+08	1774340103	0	7461950843	3.15978e+08	0	2.91672e+08	0	0	1.45836e+08	1045159239	0	4.86121e+07	2.4306e+07	0	0	0	0	0	0	0	0	7.29181e+07	7.29181e+07	0	0	0	0	0	5.34733e+08	0	0	2.18754e+08	0	1579891872	1.70142e+08	2649357140	0	0	7.04875e+08	0	3.40284e+08	6076507201	2.67366e+08	0	0	0
MQ1_D42_24	M24	D42	1.70146e+08	7.29198e+07	0	1993140141	0	0	4.86132e+07	0	0	7.29198e+07	2.43066e+08	0	0	0	0	0	0	7.29198e+07	0	1604234748	0	0	2.43066e+08	0	0	9333729441	4.86132e+07	0	0	1.94453e+08	0	0	9.72263e+07	0	6.07665e+08	0	2.18759e+08	0	0	7.29198e+07	0	2.67372e+08	5760661139	2.43066e+08	0	9.72263e+07	2.43066e+07
MQ1_D42_25	M25	D42	2.42984e+07	1.4579e+08	6.56056e+08	4568092938	0	0	2.42984e+07	2.42984e+07	0	0	2.67282e+08	0	2.42984e+07	0	0	0	0	2.42984e+07	0	0	0	2.42984e+07	7.28951e+07	0	0	6609155740	0	0	0	1.70089e+08	4.85967e+07	0	1.4579e+08	0	2.67282e+08	7.28951e+07	5.10266e+08	0	0	2.42984e+07	0	5.83161e+08	1530797101	7.28951e+07	0	1.21492e+08	0
MQ1_D42_26	M26	D42	1.21529e+08	1.21529e+08	1628488956	5638946834	7.29174e+07	0	9.72232e+07	2.43058e+07	0	0	3.64587e+08	0	4.86116e+07	0	0	0	2.43058e+07	0	0	0	0	0	1.45835e+08	0	0	13514027756	0	0	0	2.43058e+07	0	0	4.86116e+07	0	4.13199e+08	7.29174e+07	2.18752e+08	0	0	0	0	3.88893e+08	1895852815	2.43058e+07	0	4.86116e+07	4.86116e+07
MQ1_D42_27	M27	D42	3.88901e+08	1.9445e+08	2819531872	13708758411	4.86126e+07	0	9.72252e+07	2.43063e+07	0	4.86126e+07	7.29189e+08	0	2.43063e+07	0	0	0	0	0	0	2.43063e+07	0	0	2.43063e+07	2.43063e+07	0	5.59045e+08	0	0	0	1.21532e+08	4.86126e+07	0	2.91676e+08	0	4.6182e+08	2.43063e+07	8.75027e+08	0	0	7.29189e+07	0	6.5627e+08	9552379531	7.29189e+07	2.43063e+07	4.86126e+07	0
MQ1_D42_28	M28	D42	1.21503e+08	1.70105e+08	1482341865	4325522164	461713040	0	9.72027e+07	0	0	2.43007e+07	1.21503e+08	0	2.43007e+07	0	0	0	0	0	0	0	2.43007e+07	4.86014e+07	1.21503e+08	1.70105e+08	0	8286534034	7.29021e+07	0	0	1.70105e+08	0	0	9.72027e+07	0	2.67308e+08	7.29021e+07	2381467259	0	2.43007e+07	9.72027e+07	0	1020628825	2964683731	9.72027e+07	2.43007e+07	7.29021e+07	0
MQ1_D42_29	M29	D42	1.45868e+08	2.43113e+07	9.48142e+08	1677482734	7.2934e+07	0	7.2934e+07	0	0	2.43113e+07	7.05029e+08	0	0	0	0	0	2.43113e+07	0	0	0	0	0	1.21557e+08	1.94491e+08	0	3889815035	2.43113e+07	0	0	4.86227e+07	0	0	4.86227e+07	0	2.91736e+08	0	7.2934e+08	0	2.43113e+07	2.43113e+07	0	1069699135	1191255855	4.86227e+07	2.43113e+07	4.86227e+07	0
MQ1_D42_30	M30	D42	3.64544e+08	1.94423e+08	7.53391e+08	2673321157	3.40241e+08	0	4.86058e+07	2.43029e+07	0	121514598	4.1315e+08	0	2.43029e+07	0	0	0	0	0	0	0	2.43029e+07	0	4.86058e+07	7.29088e+07	0	2405989041	0	0	0	2.91635e+08	0	0	1.7012e+08	0	4.37453e+08	7.29088e+07	1652598533	0	0	121514598	0	3.64544e+08	2430291961	2.18726e+08	2.43029e+07	2.91635e+08	0
MQ1_D42_32	M32	D42	5.10487e+08	1336988898	0	1458533343	2.43089e+08	0	461868892	2.43089e+07	0	7.29267e+07	5.10487e+08	0	2.43089e+07	2.43089e+07	0	0	0	0	0	0	2.43089e+08	5907060040	0	0	0	2.43089e+07	0	0	0	4.13251e+08	0	0	3.88942e+08	2.1878e+08	1191135564	3.40324e+08	1847475568	0	9.72356e+07	2.43089e+08	0	1458533343	1580077788	2.43089e+07	0	1.45853e+08	0
MQ1_D42_33	M33	D42	2.43071e+08	2.67378e+08	2.18764e+08	5955247615	6.31985e+08	0	3.88914e+08	2.43071e+07	0	4.86143e+07	4982962290	0	0	0	0	0	0	0	0	0	2.43071e+07	2.43071e+07	4.86143e+08	1.45843e+08	0	5.34757e+08	1.21536e+08	0	0	6.806e+08	0	0	3.88914e+08	9.72285e+07	1288278055	2.18764e+08	1191049523	0	0	194457065	0	10768059973	22508405270	9.23671e+08	0	3.64607e+08	0
MQ1_D42_34	M34	D42	2.67286e+08	1.70091e+08	0	1142042153	3.8878e+08	0	8.26158e+08	0	0	2.42988e+07	18272674449	0	0	0	0	0	0	0	0	0	0	0	2.42988e+08	2405578152	0	1.9439e+08	0	0	0	4.85975e+07	2.42988e+07	0	3.64482e+08	2.42988e+07	3377528921	0	3.15884e+08	0	0	1.45793e+08	0	2.18689e+08	2259785537	3.64482e+08	0	0	0
MQ1_D42_35	M35	D42	2.18769e+08	4.61845e+08	0	1604303087	2.43076e+07	0	1.21538e+08	0	0	2.18769e+08	2.67384e+08	0	0	2.43076e+07	0	0	0	0	0	0	0	9.72305e+08	2.43076e+07	0	3.40307e+08	0	0	0	0	5.34768e+08	0	0	6.56306e+08	7.29229e+07	9.72305e+08	7.29229e+07	1361226862	0	2.43076e+07	2.67384e+08	0	2.91691e+08	6465827593	1.70153e+08	0	1.45846e+08	0
MQ1_D42_36	M36	D42	1.70145e+08	1.45839e+08	0	2770940634	7.29195e+07	0	9.7226e+07	0	0	0	4.37517e+08	0	0	0	0	2.43065e+07	0	0	0	0	0	4.8613e+07	0	0	9.7226e+07	2.43065e+07	2.43065e+07	0	0	7.29195e+07	0	0	121532484	0	3.15984e+08	7.29195e+07	2.67371e+08	0	0	0	0	121532484	7632239993	7.29195e+07	0	2.43065e+08	0
MQ1_D42_38	M38	D42	218743578	704840418	0	2795056830	1361071152	0	170133894	0	0	0	1992997044	0	0	24304842	0	0	0	0	0	0	0	267353262	121524210	510401682	97219368	48609684	0	0	0	413182314	0	0	194438736	145829052	947888838	72914526	218743578	0	121524210	97219368	0	1701338940	20780639909	291658104	0	145829052	0
MQ1_D42_39	M39	D42	2.18792e+08	4.86204e+08	2.43102e+07	2892913577	9.96718e+08	0	4.86204e+07	0	0	0	1191199708	0	0	0	0	0	0	0	0	0	0	0	7.29306e+07	194481585	4.13273e+08	4.86204e+07	0	0	0	0	0	0	1.21551e+08	0	2.67412e+08	2.43102e+07	6.80686e+08	0	2.43102e+07	7.29306e+07	0	1701713869	5396863984	1.21551e+08	0	194481585	0
MQ1_D42_40	M40	D42	2.67446e+08	5.59205e+08	0	1799181968	2.18819e+08	0	0	0	0	0	1774868698	0	0	2.43133e+07	0	0	0	0	0	0	0	145879619	7.29398e+07	7.29398e+07	8.75278e+08	4.86265e+07	2.43133e+07	0	0	9.72531e+07	0	0	7.29398e+07	4.86265e+07	5.10579e+08	1.21566e+08	1.94506e+08	0	0	4.86265e+07	0	8.02338e+08	4157569141	2.18819e+08	0	0	0
[truncated: 47 more columns]
